# Supplementary material for: Host clustering of Campylobacter species and enteric pathogens in a longitudinal cohort of infants, family members and livestock in rural Eastern Ethiopia
Source: Microbiome. 2025 Nov 3;13:225. doi: 10.1186/s40168-025-02203-w (PMC12581456; doi:10.1186/s40168-025-02203-w)
Supplement: Supplementary file 5 — Additional file 4: Table S1. Details of sample selection for the metagenomic studies. [file 40168_2025_2203_MOESM4_ESM.xlsx]

## Sheet: Sheet1
dna_code	sample_type	Collection_date	dna_code	household	Kebele	SRA Accession	Bioample.name		Samples Excluded During Analysis For Not Meeting Sequence Quality Criteria (dna_code)	Sample types
1	Goat feces	2021-04-07	1	98	Ifa Oromia	SRR32182719	1		87	Goat feces
2	Cattle feces	2021-04-07	2	98	Ifa Oromia	SRR32182718	2		98	Goat feces
8	Sheep feces	2021-04-07	8	98	Ifa Oromia	SRR32182707	8		99	Cattle feces
9	Cattle feces	2021-04-03	9	102	Amuma	SRR32182696	9		241	Goat feces
10	Goat feces	2021-04-03	10	102	Amuma	SRR32182685	10		280	Sibling stool
11	Sheep feces	2021-04-03	11	102	Amuma	SRR32069620	11		389	Mother stool
27	Sheep feces	2021-01-30	27	58	Qerensa Dereba	SRR32069619	27		427	Sheep feces
28	Goat feces	2021-01-30	28	58	Qerensa Dereba	SRR32182684	28		487	Sheep feces
29	Cattle feces	2021-01-30	2.9	58	Qerensa Dereba	SRR32182683	29		547	Sibling stool
37	Cattle feces	2021-01-12	37	28	Gobe Challa	SRR32069479	37		618	Cattle feces
38	Goat feces	2021-01-12	38	28	Gobe Challa	SRR32182682	38		715	Goat feces
39	Sheep feces	2021-01-12	39	28	Gobe Challa	SRR32182681	39		1208	Sibling stool
47	Cattle feces	2021-02-22	47	69	Biftu Geda	SRR32182680	47		1362	Chicken feces
48	Goat feces	2021-02-22	48	69	Biftu Geda	SRR32069468	48		1674	Infant stool
53	Sheep feces	2021-02-22	53	69	Biftu Geda	SRR32182717	53		1836	Chicken feces
62	Cattle feces	2021-01-13	62	33	Biftu Geda	SRR32182716	62		2088	Chicken feces
64	Sheep feces	2021-01-13	64	33	Biftu Geda	SRR32069457	64		2692	Goat feces
66	Cattle feces	2021-01-13	66	32	Biftu Geda	SRR32182715	66
67	Cattle feces	2020-12-26	67	16	Kuro	SRR32069542	67
68	Cattle feces	2021-01-06	68	37	Ifa Oromia	SRR32182714	68
69	Sheep feces	2021-01-06	69	37	Ifa Oromia	SRR32182713	69
70	Goat feces	2021-01-06	70	37	Ifa Oromia	SRR32182712	70
71	Goat feces	2021-01-21	71	45	Amuma	SRR32182711	71
72	Sheep feces	2021-01-21	72	45	Amuma	SRR32182710	72
86	Cattle feces	2021-01-21	86	40	Damota	SRR32182709	86
87	Goat feces	2021-01-21	87	40	Damota
98	Goat feces	2021-01-07	98	36	Amuma
99	Cattle feces	2021-01-07	99	36	Amuma
173	Mother stool	2021-01-12	173	28	Gobe Challa	SRR32069531	173
174	Sibling stool	2021-01-21	174	40	Damota	SRR32069616	174
175	Mother stool	2021-01-21	175	40	Damota	SRR32069605	175
180	Mother stool	2021-01-30	180	58	Qerensa Dereba	SRR32069594	180
182	Sibling stool	2021-04-07	182	98	Ifa Oromia	SRR32069618	182
183	Mother stool	2021-04-07	183	98	Ifa Oromia	SRR32069575	183
187	Sibling stool	2021-02-22	187	69	Biftu Geda	SRR32069564	187
191	Sibling stool	2021-03-19	191	85	Bachaqe	SRR32069553	191
192	Mother stool	2021-03-19	192	85	Bachaqe	SRR32069510	192
238	Mother stool	2021-05-21	238	126	Qerensa Dereba	SRR32069499	238
239	Sibling stool	2021-05-21	239	126	Qerensa Dereba	SRR32069488	239
241	Goat feces	2021-03-23	241	93	Gobe Challa
242	Sheep feces	2021-03-23	242	93	Gobe Challa	SRR32069482	242
243	Cattle feces	2021-03-23	243	93	Gobe Challa	SRR32069481	243
255	Mother stool	2021-04-14	255	108	Bachaqe	SRR32069480	255
256	Sibling stool	2021-04-14	256	108	Bachaqe	SRR32069478	256
265	Mother stool	2021-05-06	265	121	Damota	SRR32069477	265
266	Sheep feces	2021-03-19	266	85	Bachaqe	SRR32069476	266
275	Cattle feces	2021-03-19	275	85	Bachaqe	SRR32069475	275
278	Mother stool	2021-05-08	278	118	Negeya	SRR32069474	278
280	Sibling stool	2021-05-08	280	118	Negeya
301	Mother stool	2021-01-06	301	37	Ifa Oromia	SRR32182708	301
315	Sibling stool	2021-04-12	315	103	Negeya	SRR32182706	315
326	Mother stool	2021-01-13	326	33	Biftu Geda	SRR32182705	326
327	Mother stool	2021-01-13	327	32	Biftu Geda	SRR32182704	327
328	Sibling stool	2021-05-08	328	125	Qerensa Dereba	SRR32182703	328
329	Sibling stool	2021-06-03	329	135	Qerensa Dereba	SRR32182702	329
372	Mother stool	2021-03-05	372	78	Adele Walta	SRR32182701	372
373	Mother stool	2021-03-26	373	84	Kuro	SRR32182700	373
381	Sibling stool	2021-04-23	381	115	Negeya	SRR32182699	381
389	Mother stool	2020-12-01	389	3	Kuro
392	Sibling stool	2021-04-19	392	111	Gobe Challa	SRR32182698	392
393	Sibling stool	2021-04-23	393	114	Negeya	SRR32182697	393
395	Mother stool	2021-04-19	395	111	Gobe Challa	SRR32182695	395
396	Mother stool	2021-04-23	396	115	Negeya	SRR32182694	396
424	Cattle feces	2021-02-21	424	72	Adele Walta	SRR32182693	424
425	Goat feces	2021-02-21	425	72	Adele Walta	SRR32182692	425
426	Cattle feces	2021-02-27	426	73	Adele Walta	SRR32182691	426
427	Sheep feces	2021-02-27	427	73	Adele Walta
428	Goat feces	2021-02-27	428	73	Adele Walta	SRR32182690	428
432	Sheep feces	2021-03-07	432	77	Adele Walta	SRR32182689	432
433	Cattle feces	2021-03-05	433	78	Adele Walta	SRR32182688	433
434	Goat feces	2021-03-05	434	78	Adele Walta	SRR32141848	434
435	Sheep feces	2021-03-05	435	78	Adele Walta	SRR32141847	435
439	Cattle feces	2021-05-08	439	118	Negeya	SRR32069473	439
440	Sheep feces	2021-05-08	440	118	Negeya	SRR32182687	440
441	Goat feces	2021-05-08	441	118	Negeya	SRR32069472	441
442	Cattle feces	2021-04-12	442	103	Negeya	SRR32141836	442
443	Sheep feces	2021-04-12	443	103	Negeya	SRR32141825	443
444	Goat feces	2021-04-12	444	103	Negeya	SRR32141814	444
456	Mother stool	2021-04-03	456	102	Amuma	SRR32141803	456
472	Cattle feces	2021-02-08	472	57	Bachaqe	SRR32141794	472
473	Sheep feces	2021-02-08	473	57	Bachaqe	SRR32141793	473
474	Goat feces	2021-02-08	474	57	Bachaqe	SRR32141792	474
486	Cattle feces	2021-01-22	486	46	Biftu Geda	SRR32141791	486
487	Sheep feces	2021-01-22	487	46	Biftu Geda
494	Sheep feces	2020-12-05	494	9	Amuma	SRR32141846	494
495	Cattle feces	2020-12-05	495	9	Amuma	SRR32141845	495
499	Cattle feces	2021-05-08	499	125	Qerensa Dereba	SRR32141844	499
500	Goat feces	2021-05-08	500	125	Qerensa Dereba	SRR32141843	500
501	Sheep feces	2021-05-08	501	125	Qerensa Dereba	SRR32141842	501
505	Cattle feces	2021-04-06	505	100	Ifa Oromia	SRR32141841	505
506	Sheep feces	2021-04-06	506	100	Ifa Oromia	SRR32141840	506
507	Goat feces	2021-04-06	507	100	Ifa Oromia	SRR32141839	507
511	Goat feces	2020-12-01	511	3	Kuro	SRR32141838	511
512	Cattle feces	2020-12-01	512	3	Kuro	SRR32141837	512
513	Goat feces	2021-05-06	513	121	Damota	SRR32141835	513
514	Cattle feces	2021-05-06	514	121	Damota	SRR32141834	514
515	Cattle feces	2021-05-09	515	120	Damota	SRR32141833	515
516	Sheep feces	2021-05-09	516	120	Damota	SRR32141832	516
520	Sibling stool	2020-12-21	520	18	Qerensa Dereba	SRR32141831	520
523	Mother stool	2021-05-08	523	125	Qerensa Dereba	SRR32141830	523
536	Sibling stool	2021-01-13	536	32	Biftu Geda	SRR32141829	536
542	Mother stool	2021-05-08	542	124	Bachaqe	SRR32141828	542
543	Sibling stool	2021-05-08	543	124	Bachaqe	SRR32141827	543
547	Sibling stool	2021-05-05	547	119	Damota
594	Chicken feces	2021-05-08	594	124	Bachaqe	SRR32141826	594
612	Cattle feces	2021-04-14	612	108	Bachaqe	SRR32141824	612
613	Sheep feces	2021-04-14	613	108	Bachaqe	SRR32141823	613
614	Goat feces	2021-04-14	614	108	Bachaqe	SRR32141822	614
618	Cattle feces	2021-05-05	618	119	Damota
619	Sheep feces	2021-05-05	619	119	Damota	SRR32141821	619
620	Goat feces	2021-05-05	620	119	Damota	SRR32141820	620
621	Goat feces	2021-05-09	621	120	Damota	SRR32141819	621
622	Sibling stool	2021-05-09	622	120	Damota	SRR32141818	622
623	Sibling stool	2021-05-06	623	121	Damota	SRR32141817	623
624	Sibling stool	2021-04-20	624	110	Gobe Challa	SRR32141816	624
625	Cattle feces	2021-05-08	625	124	Bachaqe	SRR32141815	625
626	Sheep feces	2021-05-08	626	124	Bachaqe	SRR32141813	626
627	Goat feces	2021-05-08	627	124	Bachaqe	SRR32141812	627
633	Chicken feces	2021-04-06	633	100	Ifa Oromia	SRR32141811	633
641	Sibling stool	2021-04-03	641	102	Amuma	SRR32141810	641
643	Sibling stool	2021-04-06	643	100	Ifa Oromia	SRR32141809	643
644	Sibling stool	2021-04-05	644	99	Ifa Oromia	SRR32141808	644
646	Sibling stool	2021-03-23	646	93	Gobe Challa	SRR32141807	646
649	Sibling stool	2021-03-26	649	84	Kuro	SRR32141806	649
651	Sibling stool	2021-03-07	651	77	Adele Walta	SRR32141805	651
653	Sibling stool	2021-02-27	653	73	Adele Walta	SRR32141804	653
654	Sibling stool	2021-02-21	654	72	Adele Walta	SRR32141802	654
661	Sheep feces	2021-04-19	661	111	Gobe Challa	SRR32141801	661
662	Goat feces	2021-04-19	662	111	Gobe Challa	SRR32141800	662
663	Cattle feces	2021-04-19	663	111	Gobe Challa	SRR32141799	663
670	Sheep feces	2021-04-20	670	110	Gobe Challa	SRR32141798	670
672	Cattle feces	2021-04-20	672	110	Gobe Challa	SRR32141797	672
683	Sheep feces	2021-05-06	683	121	Damota	SRR32141796	683
684	Cattle feces	2021-03-07	684	77	Adele Walta	SRR32141795	684
685	Chicken feces	2021-04-19	685	111	Gobe Challa	SRR32069471	685
688	Chicken feces	2021-04-20	688	110	Gobe Challa	SRR32069470	688
695	Chicken feces	2021-03-23	695	93	Gobe Challa	SRR32069469	695
697	Chicken feces	2020-12-05	697	9	Amuma	SRR32069467	697
705	Chicken feces	2021-01-06	705	37	Ifa Oromia	SRR32069466	705
708	Chicken feces	2021-01-13	708	33	Biftu Geda	SRR32069465	708
715	Goat feces	2021-03-19	715	85	Bachaqe
716	Sheep feces	2021-04-23	716	114	Negeya	SRR32069464	716
717	Sheep feces	2021-04-23	717	115	Negeya	SRR32069463	717
718	Goat feces	2021-04-23	718	115	Negeya	SRR32069462	718
719	Chicken feces	2021-04-23	719	114	Negeya	SRR32069461	719
721	Chicken feces	2021-04-23	721	115	Negeya	SRR32069460	721
738	Goat feces	2021-04-23	738	114	Negeya	SRR32069459	738
739	Cattle feces	2021-04-23	739	115	Negeya	SRR32069458	739
746	Infant stool	2020-12-01	746	3	Kuro	SRR32069552	746
767	Sibling stool	2021-03-05	767	78	Adele Walta	SRR32069551	767
784	Sibling stool	2021-01-21	784	45	Amuma	SRR32069550	784
785	Infant stool	2020-12-26	785	16	Kuro	SRR32069549	785
789	Infant stool	2020-12-21	789	18	Qerensa Dereba	SRR32069548	789
810	Chicken feces	2021-01-12	810	28	Gobe Challa	SRR32069547	810
816	Sibling stool	2021-01-12	816	28	Gobe Challa	SRR32069546	816
828	Mother stool	2021-02-08	828	57	Bachaqe	SRR32069545	828
849	Mother stool	2021-02-22	849	69	Biftu Geda	SRR32069544	849
854	Infant stool	2021-01-06	854	37	Ifa Oromia	SRR32069543	854
862	Mother stool	2021-03-07	862	77	Adele Walta	SRR32069541	862
884	Sibling stool	2021-01-30	884	58	Qerensa Dereba	SRR32069540	884
908	Sheep feces	2020-12-01	908	3	Kuro	SRR32069539	908
910	Goat feces	2020-12-05	910	9	Amuma	SRR32069538	910
912	Chicken feces	2020-12-01	912	3	Kuro	SRR32069537	912
919	Infant stool	2020-12-05	919	9	Amuma	SRR32069536	919
941	Sibling stool	2021-02-08	941	57	Bachaqe	SRR32069535	941
965	Mother stool	2021-02-27	965	73	Adele Walta	SRR32069534	965
982	Infant stool	2021-01-13	982	32	Biftu Geda	SRR32069533	982
984	Infant stool	2021-01-13	984	33	Biftu Geda	SRR32069532	984
994	Chicken feces	2021-01-07	994	36	Amuma	SRR32069530	994
997	Sheep feces	2021-01-07	997	36	Amuma	SRR32069529	997
998	Infant stool	2021-01-07	998	36	Amuma	SRR32069528	998
999	Sibling stool	2021-01-07	999	36	Amuma	SRR32069527	999
1000	Mother stool	2021-01-07	1000	36	Amuma	SRR32069526	1000
1031	Sibling stool	2020-12-26	1031	16	Kuro	SRR32069525	1031
1033	Mother stool	2020-12-21	1033	18	Qerensa Dereba	SRR32069524	1033
1036	Mother stool	2021-01-21	1036	45	Amuma	SRR32069523	1036
1048	Chicken feces	2021-05-08	1048	125	Qerensa Dereba	SRR32069522	1048
1056	Mother stool	2021-04-12	1056	103	Negeya	SRR32069521	1056
1068	Infant stool	2021-01-22	1068	46	Biftu Geda	SRR32069615	1068
1086	Infant stool	2021-01-21	1086	45	Amuma	SRR32069614	1086
1101	Mother stool	2021-01-22	1101	46	Biftu Geda	SRR32069613	1101
1119	Mother stool	2020-12-26	1119	16	Kuro	SRR32069612	1119
1120	Sibling stool	2020-12-01	1120	3	Kuro	SRR32069611	1120
1125	Sibling stool	2021-01-22	1125	46	Biftu Geda	SRR32069610	1125
1204	Infant stool	2021-01-21	1204	40	Damota	SRR32069609	1204
1208	Sibling stool	2020-12-05	1208	9
1218	Mother stool	2020-12-05	1218	9	Amuma	SRR32069608	1218
1225	Goat feces	2021-03-26	1225	84	Amuma	SRR32069607	1225
1226	Chicken feces	2021-03-26	1226	84	Kuro	SRR32069606	1226
1227	Sheep feces	2021-03-26	1227	84	Kuro	SRR32069604	1227
1228	Cattle feces	2021-03-26	1228	84	Kuro	SRR32069603	1228
1231	Sheep feces	2021-05-21	1231	126	Kuro	SRR32069602	1231
1232	Goat feces	2021-05-21	1232	126	Qerensa Dereba	SRR32069601	1232
1233	Chicken feces	2021-05-21	1233	126	Qerensa Dereba	SRR32069600	1233
1234	Chicken feces	2021-01-30	1234	58	Qerensa Dereba	SRR32182686	1234
1240	Cattle feces	2021-05-21	1240	126	Qerensa Dereba	SRR32069599	1240
1241	Chicken feces	2021-04-03	1241	102	Qerensa Dereba	SRR32069598	1241
1250	Infant stool	2021-01-30	1250	58	Amuma	SRR32069597	1250
1274	Mother stool	2021-03-23	1274	93	Qerensa Dereba	SRR32069596	1274
1276	Mother stool	2021-04-20	1276	110	Gobe Challa	SRR32069595	1276
1332	Infant stool	2021-02-08	1332	57	Gobe Challa	SRR32069593	1332
1351	Mother stool	2021-04-06	1351	100	Bachaqe	SRR32069592	1351
1362	Chicken feces	2020-12-21	1362	18	Ifa Oromia
1366	Chicken feces	2021-01-21	1366	40	Qerensa Dereba	SRR32069591	1366
1371	Cattle feces	2021-06-03	1371	135	Damota	SRR32069590	1371
1374	Goat feces	2020-12-21	1374	18	Qerensa Dereba	SRR32069589	1374
1375	Sheep feces	2020-12-21	1375	18	Qerensa Dereba	SRR32069588	1375
1376	Sheep feces	2021-06-03	1376	135	Qerensa Dereba	SRR32069587	1376
1377	Cattle feces	2020-12-21	1377	18	Qerensa Dereba	SRR32069586	1377
1378	Goat feces	2021-06-03	1378	135	Qerensa Dereba	SRR32069585	1378
1385	Sheep feces	2021-01-21	1385	40	Qerensa Dereba	SRR32069456	1385
1438	Sibling stool	2021-01-13	1438	33	Damota	SRR32069617	1438
1452	Mother stool	2021-05-09	1452	120	Biftu Geda	SRR32069584	1452
1487	Goat feces	2021-04-20	1487	110	Damota	SRR32069583	1487
1521	Cattle feces	2021-04-23	1521	114	Gobe Challa	SRR32069582	1521
1583	Infant stool	2021-02-22	1583	69	Negeya	SRR32069581	1583
1598	Chicken feces	2021-05-05	1598	119	Biftu Geda	SRR32069580	1598
1615	Chicken feces	2021-01-22	1615	46	Damota	SRR32069579	1615
1643	Chicken feces	2021-01-21	1643	45	Biftu Geda	SRR32069578	1643
1644	Cattle feces	2021-01-21	1644	45	Amuma	SRR32069577	1644
1647	Chicken feces	2021-06-03	1647	135	Amuma	SRR32069576	1674
1674	Infant stool	2021-02-27	1674	73	Qerensa Dereba
1675	Infant stool	2021-02-21	1675	72	Adele Walta	SRR32069574	1675
1680	Infant stool	2021-03-05	1680	78	Adele Walta	SRR32069573	1680
1689	Infant stool	2021-03-23	1689	93	Adele Walta	SRR32069572	1689
1696	Chicken feces	2021-03-19	1696	85	Gobe Challa	SRR32069571	1696
1700	Goat feces	2021-01-22	1700	46	Bachaqe	SRR32069483	1700
1715	Mother stool	2021-05-05	1715	119	Biftu Geda	SRR32069570	1715
1729	Infant stool	2021-01-12	1729	28	Damota	SRR32069569	1729
1745	Infant stool	2021-03-26	1745	84	Gobe Challa	SRR32069568	1745
1760	Mother stool	2021-02-21	1760	72	Kuro	SRR32069567	1760
1773	Goat feces	2021-03-07	1773	77	Adele Walta	SRR32069566	1773
1804	Infant stool	2021-03-07	1804	77	Adele Walta	SRR32069565	1804
1805	Infant stool	2021-04-07	1805	98	Adele Walta	SRR32069563	1805
1814	Chicken feces	2021-04-14	1814	108	Ifa Oromia	SRR32069562	1814
1817	Chicken feces	2021-05-06	1817	121	Bachaqe	SRR32069561	1817
1833	Infant stool	2021-04-14	1833	108	Damota	SRR32069560	1833
1836	Chicken feces	2021-05-09	1836	120	Bachaqe
1859	Infant stool	2021-04-12	1859	103	Damota	SRR32069559	1859
1862	Infant stool	2021-04-03	1862	102	Negeya	SRR32069558	1862
1863	Sibling stool	2021-01-06	1863	37	Amuma	SRR32069557	1863
1867	Mother stool	2021-04-05	1867	99	Ifa Oromia	SRR32069556	1867
1868	Infant stool	2021-04-05	1868	99	Ifa Oromia	SRR32069555	1868
1985	Sheep feces	2021-02-21	1985	72	Ifa Oromia	SRR32069554	1985
2001	Infant stool	2021-03-19	2001	85	Adele Walta	SRR32069520	2001
2019	Chicken feces	2021-02-27	2019	73	Bachaqe	SRR32069519	2019
2026	Chicken feces	2021-04-07	2026	98	Adele Walta	SRR32069518	2026
2029	Chicken feces	2021-03-07	2029	77	Ifa Oromia	SRR32069517	2029
2031	Chicken feces	2021-02-08	2031	57	Adele Walta	SRR32069516	2031
2038	Chicken feces	2021-02-22	2038	69	Bachaqe	SRR32069515	2038
2077	Infant stool	2021-04-20	2077	110	Biftu Geda	SRR32069514	2077
2079	Infant stool	2021-04-19	2079	111	Gobe Challa	SRR32069513	2079
2081	Infant stool	2021-04-23	2081	114	Gobe Challa	SRR32069512	2081
2088	Chicken feces	2021-02-21	2088	72	Negeya
2092	Chicken feces	2021-05-08	2092	118	Adele Walta	SRR32069511	2092
2098	Chicken feces	2021-04-12	2098	103	Negeya	SRR32069509	2098
2099	Chicken feces	2021-03-05	2099	78	Negeya	SRR32069508	2099
2106	Infant stool	2021-04-06	2106	100	Adele Walta	SRR32069507	2106
2113	Sheep feces	2021-04-05	2113	99	Ifa Oromia	SRR32069506	2113
2114	Cattle feces	2021-04-05	2114	99	Ifa Oromia	SRR32069505	2114
2120	Goat feces	2021-04-05	2120	99	Ifa Oromia	SRR32069504	2120
2122	Chicken feces	2021-04-05	2122	99	Ifa Oromia	SRR32069503	2122
2172	Infant stool	2021-05-09	2172	120	Ifa Oromia	SRR32069502	2172
2173	Infant stool	2021-05-06	2173	121	Damota	SRR32069501	2173
2180	Infant stool	2021-05-08	2180	118	Damota	SRR32069500	2180
2182	Infant stool	2021-05-05	2182	119	Negeya	SRR32069498	2182
2183	Infant stool	2021-05-08	2183	125	Damota	SRR32069497	2183
2216	Infant stool	2021-05-08	2216	124	Qerensa Dereba	SRR32069496	2216
2252	Infant stool	2021-04-23	2252	115	Bachaqe	SRR32069495	2252
2256	Infant stool	2021-05-21	2256	126	Negeya	SRR32069494	2256
2361	Infant stool	2021-06-03	2361	135	Qerensa Dereba	SRR32069493	2361
2370	Mother stool	2021-06-03	2370	135	Qerensa Dereba	SRR32069492	2370
2475	Mother stool	2021-04-23	2475	114	Qerensa Dereba	SRR32069491	2475
2692	Goat feces	2021-01-13	2692	32	Negeya
2693	Sheep feces	2021-01-13	2693	32	Biftu Geda	SRR32069490	2693
2695	Chicken feces	2021-01-13	2695	32	Biftu Geda	SRR32069489	2695
2698	Goat feces	2021-01-13	2698	33	Biftu Geda	SRR32069487	2698
2703	Chicken feces	2020-12-26	2703	16	Biftu Geda	SRR32069486	2703
2733	Goat feces	2020-12-26	2733	16	Kuro	SRR32069485	2733
2739	Sheep feces	2020-12-26	2739	16	Kuro	SRR32069484	2739

## Sheet: Sheet2
SRA Accession	Bioample.name
SRR32182719	1
SRR32182718	2
SRR32182707	8
SRR32182696	9
SRR32182685	10
SRR32069620	11
SRR32069619	27
SRR32182684	28
SRR32182683	29
SRR32069479	37
SRR32182682	38
SRR32182681	39
SRR32182680	47
SRR32069468	48
SRR32182717	53
SRR32182716	62
SRR32069457	64
SRR32182715	66
SRR32069542	67
SRR32182714	68
SRR32182713	69
SRR32182712	70
SRR32182711	71
SRR32182710	72
SRR32182709	86
SRR32069531	173
SRR32069616	174
SRR32069605	175
SRR32069594	180
SRR32069618	182
SRR32069575	183
SRR32069564	187
SRR32069553	191
SRR32069510	192
SRR32069499	238
SRR32069488	239
SRR32069482	242
SRR32069481	243
SRR32069480	255
SRR32069478	256
SRR32069477	265
SRR32069476	266
SRR32069475	275
SRR32069474	278
SRR32182708	301
SRR32182706	315
SRR32182705	326
SRR32182704	327
SRR32182703	328
SRR32182702	329
SRR32182701	372
SRR32182700	373
SRR32182699	381
SRR32182698	392
SRR32182697	393
SRR32182695	395
SRR32182694	396
SRR32182693	424
SRR32182692	425
SRR32182691	426
SRR32182690	428
SRR32182689	432
SRR32182688	433
SRR32141848	434
SRR32141847	435
SRR32069473	439
SRR32182687	440
SRR32069472	441
SRR32141836	442
SRR32141825	443
SRR32141814	444
SRR32141803	456
SRR32141794	472
SRR32141793	473
SRR32141792	474
SRR32141791	486
SRR32141846	494
SRR32141845	495
SRR32141844	499
SRR32141843	500
SRR32141842	501
SRR32141841	505
SRR32141840	506
SRR32141839	507
SRR32141838	511
SRR32141837	512
SRR32141835	513
SRR32141834	514
SRR32141833	515
SRR32141832	516
SRR32141831	520
SRR32141830	523
SRR32141829	536
SRR32141828	542
SRR32141827	543
SRR32141826	594
SRR32141824	612
SRR32141823	613
SRR32141822	614
SRR32141821	619
SRR32141820	620
SRR32141819	621
SRR32141818	622
SRR32141817	623
SRR32141816	624
SRR32141815	625
SRR32141813	626
SRR32141812	627
SRR32141811	633
SRR32141810	641
SRR32141809	643
SRR32141808	644
SRR32141807	646
SRR32141806	649
SRR32141805	651
SRR32141804	653
SRR32141802	654
SRR32141801	661
SRR32141800	662
SRR32141799	663
SRR32141798	670
SRR32141797	672
SRR32141796	683
SRR32141795	684
SRR32069471	685
SRR32069470	688
SRR32069469	695
SRR32069467	697
SRR32069466	705
SRR32069465	708
SRR32069464	716
SRR32069463	717
SRR32069462	718
SRR32069461	719
SRR32069460	721
SRR32069459	738
SRR32069458	739
SRR32069552	746
SRR32069551	767
SRR32069550	784
SRR32069549	785
SRR32069548	789
SRR32069547	810
SRR32069546	816
SRR32069545	828
SRR32069544	849
SRR32069543	854
SRR32069541	862
SRR32069540	884
SRR32069539	908
SRR32069538	910
SRR32069537	912
SRR32069536	919
SRR32069535	941
SRR32069534	965
SRR32069533	982
SRR32069532	984
SRR32069530	994
SRR32069529	997
SRR32069528	998
SRR32069527	999
SRR32069526	1000
SRR32069525	1031
SRR32069524	1033
SRR32069523	1036
SRR32069522	1048
SRR32069521	1056
SRR32069615	1068
SRR32069614	1086
SRR32069613	1101
SRR32069612	1119
SRR32069611	1120
SRR32069610	1125
SRR32069609	1204
SRR32069608	1218
SRR32069607	1225
SRR32069606	1226
SRR32069604	1227
SRR32069603	1228
SRR32069602	1231
SRR32069601	1232
SRR32069600	1233
SRR32182686	1234
SRR32069599	1240
SRR32069598	1241
SRR32069597	1250
SRR32069596	1274
SRR32069595	1276
SRR32069593	1332
SRR32069592	1351
SRR32069591	1366
SRR32069590	1371
SRR32069589	1374
SRR32069588	1375
SRR32069587	1376
SRR32069586	1377
SRR32069585	1378
SRR32069456	1385
SRR32069617	1438
SRR32069584	1452
SRR32069583	1487
SRR32069582	1521
SRR32069581	1583
SRR32069580	1598
SRR32069579	1615
SRR32069578	1643
SRR32069577	1644
SRR32069576	1674
SRR32069574	1675
SRR32069573	1680
SRR32069572	1689
SRR32069571	1696
SRR32069483	1700
SRR32069570	1715
SRR32069569	1729
SRR32069568	1745
SRR32069567	1760
SRR32069566	1773
SRR32069565	1804
SRR32069563	1805
SRR32069562	1814
SRR32069561	1817
SRR32069560	1833
SRR32069559	1859
SRR32069558	1862
SRR32069557	1863
SRR32069556	1867
SRR32069555	1868
SRR32069554	1985
SRR32069520	2001
SRR32069519	2019
SRR32069518	2026
SRR32069517	2029
SRR32069516	2031
SRR32069515	2038
SRR32069514	2077
SRR32069513	2079
SRR32069512	2081
SRR32069511	2092
SRR32069509	2098
SRR32069508	2099
SRR32069507	2106
SRR32069506	2113
SRR32069505	2114
SRR32069504	2120
SRR32069503	2122
SRR32069502	2172
SRR32069501	2173
SRR32069500	2180
SRR32069498	2182
SRR32069497	2183
SRR32069496	2216
SRR32069495	2252
SRR32069494	2256
SRR32069493	2361
SRR32069492	2370
SRR32069491	2475
SRR32069490	2693
SRR32069489	2695
SRR32069487	2698
SRR32069486	2703
SRR32069485	2733
SRR32069484	2739
