# Supplementary material for: Host clustering of Campylobacter species and enteric pathogens in a longitudinal cohort of infants, family members and livestock in rural Eastern Ethiopia
Source: Microbiome. 2025 Nov 3;13:225. doi: 10.1186/s40168-025-02203-w (PMC12581456; doi:10.1186/s40168-025-02203-w)
Supplement: Supplementary file 7 — Additional file 6: Table S3. Complete list of Campylobacter species detected in this study across the sample types; shaded species are minor species detected in addition to the 21 major Campylobacter species. [file 40168_2025_2203_MOESM6_ESM.xlsx]

## Sheet: Sheet6
S. Table 2. Campylobacter species detected in this study across the sample types; shaded species are minor species detected in addition to the 21 major Campylobacter species.
Infant stool	Mother stool	Sibling stool	Cattle feces	Goat feces	Sheep feces	Chicken feces
C. jejuni	C. coli	C. lari	C. vicugnae	C. sp. RM12175	C. rectus	C. pinnipediorum
C. concisus	C. geochelonis	C. fetus	C. showae	C. sp. 2014D-0216	C. californiensis	C. coli
Candidatus C. infans	C. mucosalis	C. coli	C. subantarcticus	C. vicugnae	C. sp. RM16192	C. jejuni
C. upsaliensis	C. volucris	C. geochelonis	C. curvus	C. showae	C. subantarcticus	C. lanienae
C. iguaniorum	C. jejuni	C. jejuni	C. pinnipediorum	C. curvus	C. coli	C. ureolyticus
C. armoricus	C. concisus	C. concisus	C. lari	C. lari	C. sp. RM12175
C. avium	Candidatus C. infans	Candidatus C. infans	C. fetus	C. jejuni	C. vicugnae
C. cuniculorum	C. upsaliensis	C. upsaliensis	C. coli	C. concisus	C. showae
C. helveticus	C. blaseri	C. ornithocola	C. jejuni	C. corcagiensis	C. lari
C. hyointestinalis	C. canadensis	C. blaseri	C. concisus	C. gracilis	C. jejuni
C. insulaenigrae	C. corcagiensis	C. canadensis	C. blaseri	C. hepaticus	C. concisus
C. lanienae	C. gracilis	C. corcagiensis	C. canadensis	C. insulaenigrae	C. gracilis
C. ornithocola	C. hepaticus	C. gracilis	C. peloridis	C. blaseri	C. hepaticus
C. sputorum	C. hominis	C. hepaticus	C. sp. RM16704	C. canadensis	C. blaseri
C. ureolyticus	C. peloridis	C. hominis	C. avium	C. sp. RM16704	C. canadensis
	C. sp. RM16704	C. peloridis	C. cuniculorum	C. avium	C. sp. RM16704
	C. troglodytis	C. sp. RM16704	C. hyointestinalis	C. cuniculorum	C. avium
	C. armoricus	C. troglodytis	C. lanienae	C. hyointestinalis	C. hyointestinalis
	C. avium	C. armoricus	C. sputorum	C. lanienae	C. lanienae
	C. cuniculorum	C. avium	C. ureolyticus	C. sputorum	C. sputorum
	C. helveticus	C. cuniculorum		C. ureolyticus	C. ureolyticus
	C. hyointestinalis	C. helveticus
	C. insulaenigrae	C. hyointestinalis
	C. lanienae	C. insulaenigrae
	C. sputorum	C. lanienae
	C. ureolyticus	C. sputorum
		C. ureolyticus
