# Supplementary material for: Host clustering of Campylobacter species and enteric pathogens in a longitudinal cohort of infants, family members and livestock in rural Eastern Ethiopia
Source: Microbiome. 2025 Nov 3;13:225. doi: 10.1186/s40168-025-02203-w (PMC12581456; doi:10.1186/s40168-025-02203-w)
Supplement: Supplementary file 9 — Additional file 8. S1. Biosample IDs for metagenomes. [file 40168_2025_2203_MOESM8_ESM.xlsx]

## Sheet: Sheet1
Accession	Title	Links	Status	Release Date	Created	Updated	Submission	SRA.filename
SRR32182705	DNAseq Human feces	BioProject: 1, BioSample: 1	Released	2025-01-30	2025-01-31T02:55:44Z	2025-01-31T03:17:00Z	SUB15044154	S326_nonhost_R1.fastq, S326_nonhost_R2.fastq
SRR32182709	DNAseq Cattle feces	BioProject: 1, BioSample: 1	Released	2025-01-30	2025-01-31T02:55:44Z	2025-01-31T03:17:00Z	SUB15044154	S86_nonhost_R1.fastq, S86_nonhost_R2.fastq
SRR32182715	DNAseq Cattle feces	BioProject: 1, BioSample: 1	Released	2025-01-30	2025-01-31T02:55:45Z	2025-01-31T03:17:00Z	SUB15044154	S66_nonhost_R1.fastq, S66_nonhost_R2.fastq
SRR32182718	DNAseq Cattle feces	BioProject: 1, BioSample: 1	Released	2025-01-30	2025-01-31T02:55:45Z	2025-01-31T03:17:00Z	SUB15044154	S2_nonhost_R1.fastq, S2_nonhost_R2.fastq
SRR32182680	DNAseq Cattle feces	BioProject: 1, BioSample: 1	Released	2025-01-30	2025-01-31T02:55:33Z	2025-01-31T03:17:00Z	SUB15044154	S47_nonhost_R1.fastq, S47_nonhost_R2.fastq
SRR32182702	DNAseq Human feces	BioProject: 1, BioSample: 1	Released	2025-01-30	2025-01-31T02:55:43Z	2025-01-31T03:17:00Z	SUB15044154	S329_nonhost_R1.fastq, S329_nonhost_R2.fastq
SRR32182706	DNAseq Human feces	BioProject: 1, BioSample: 1	Released	2025-01-30	2025-01-31T02:55:44Z	2025-01-31T03:17:00Z	SUB15044154	S315_nonhost_R1.fastq, S315_nonhost_R2.fastq
SRR32182717	DNAseq Sheep feces	BioProject: 1, BioSample: 1	Released	2025-01-30	2025-01-31T02:55:45Z	2025-01-31T03:17:00Z	SUB15044154	S53_nonhost_R1.fastq, S53_nonhost_R2.fastq
SRR32182716	DNAseq Cattle feces	BioProject: 1, BioSample: 1	Released	2025-01-30	2025-01-31T02:55:45Z	2025-01-31T03:17:00Z	SUB15044154	S62_nonhost_R1.fastq, S62_nonhost_R2.fastq
SRR32182719	DNAseq Goat feces	BioProject: 1, BioSample: 1	Released	2025-01-30	2025-01-31T02:55:45Z	2025-01-31T03:17:00Z	SUB15044154	S1_nonhost_R1.fastq, S1_nonhost_R2.fastq
SRR32182697	DNAseq Human feces	BioProject: 1, BioSample: 1	Released	2025-01-30	2025-01-31T02:55:43Z	2025-01-31T03:09:53Z	SUB15044154	S393_nonhost_R1.fastq, S393_nonhost_R2.fastq
SRR32182700	DNAseq Human feces	BioProject: 1, BioSample: 1	Released	2025-01-30	2025-01-31T02:55:43Z	2025-01-31T03:09:53Z	SUB15044154	S373_nonhost_R1.fastq, S373_nonhost_R2.fastq
SRR32182688	DNAseq Cattle feces	BioProject: 1, BioSample: 1	Released	2025-01-30	2025-01-31T02:55:43Z	2025-01-31T03:09:53Z	SUB15044154	S433_nonhost_R1.fastq, S433_nonhost_R2.fastq
SRR32182691	DNAseq Cattle feces	BioProject: 1, BioSample: 1	Released	2025-01-30	2025-01-31T02:55:43Z	2025-01-31T03:09:53Z	SUB15044154	S426_nonhost_R1.fastq, S426_nonhost_R2.fastq
SRR32182696	DNAseq Cattle feces	BioProject: 1, BioSample: 1	Released	2025-01-30	2025-01-31T02:55:43Z	2025-01-31T03:09:53Z	SUB15044154	S9_nonhost_R1.fastq, S9_nonhost_R2.fastq
SRR32182704	DNAseq Human feces	BioProject: 1, BioSample: 1	Released	2025-01-30	2025-01-31T02:55:44Z	2025-01-31T03:09:53Z	SUB15044154	S327_nonhost_R1.fastq, S327_nonhost_R2.fastq
SRR32182714	DNAseq Cattle feces	BioProject: 1, BioSample: 1	Released	2025-01-30	2025-01-31T02:55:45Z	2025-01-31T03:09:53Z	SUB15044154	S68_nonhost_R1.fastq, S68_nonhost_R2.fastq
SRR32182713	DNAseq Sheep feces	BioProject: 1, BioSample: 1	Released	2025-01-30	2025-01-31T02:55:44Z	2025-01-31T03:09:53Z	SUB15044154	S69_nonhost_R1.fastq, S69_nonhost_R2.fastq
SRR32182695	DNAseq Human feces	BioProject: 1, BioSample: 1	Released	2025-01-30	2025-01-31T02:55:43Z	2025-01-31T03:09:53Z	SUB15044154	S395_nonhost_R1.fastq, S395_nonhost_R2.fastq
SRR32182701	DNAseq Human feces	BioProject: 1, BioSample: 1	Released	2025-01-30	2025-01-31T02:55:43Z	2025-01-31T03:09:53Z	SUB15044154	S372_nonhost_R1.fastq, S372_nonhost_R2.fastq
SRR32182692	DNAseq Goat feces	BioProject: 1, BioSample: 1	Released	2025-01-30	2025-01-31T02:55:43Z	2025-01-31T03:09:52Z	SUB15044154	S425_nonhost_R1.fastq, S425_nonhost_R2.fastq
SRR32182694	DNAseq Human feces	BioProject: 1, BioSample: 1	Released	2025-01-30	2025-01-31T02:55:43Z	2025-01-31T03:09:52Z	SUB15044154	S396_nonhost_R1.fastq, S396_nonhost_R2.fastq
SRR32182703	DNAseq Human feces	BioProject: 1, BioSample: 1	Released	2025-01-30	2025-01-31T02:55:43Z	2025-01-31T03:09:52Z	SUB15044154	S328_nonhost_R1.fastq, S328_nonhost_R2.fastq
SRR32182707	DNAseq Sheep feces	BioProject: 1, BioSample: 1	Released	2025-01-30	2025-01-31T02:55:44Z	2025-01-31T03:09:52Z	SUB15044154	S8_nonhost_R1.fastq, S8_nonhost_R2.fastq
SRR32182693	DNAseq Cattle feces	BioProject: 1, BioSample: 1	Released	2025-01-30	2025-01-31T02:55:43Z	2025-01-31T03:09:52Z	SUB15044154	S424_nonhost_R1.fastq, S424_nonhost_R2.fastq
SRR32182699	DNAseq Human feces	BioProject: 1, BioSample: 1	Released	2025-01-30	2025-01-31T02:55:43Z	2025-01-31T03:09:52Z	SUB15044154	S381_nonhost_R1.fastq, S381_nonhost_R2.fastq
SRR32182708	DNAseq Human feces	BioProject: 1, BioSample: 1	Released	2025-01-30	2025-01-31T02:55:44Z	2025-01-31T03:09:52Z	SUB15044154	S301_nonhost_R1.fastq, S301_nonhost_R2.fastq
SRR32182685	DNAseq Goat feces	BioProject: 1, BioSample: 1	Released	2025-01-30	2025-01-31T02:55:42Z	2025-01-31T03:09:52Z	SUB15044154	S10_nonhost_R1.fastq, S10_nonhost_R2.fastq
SRR32182686	DNAseq Chicken feces	BioProject: 1, BioSample: 1	Released	2025-01-30	2025-01-31T02:55:42Z	2025-01-31T03:09:52Z	SUB15044154	S1234_nonhost_R1.fastq, S1234_nonhost_R2.fastq
SRR32182689	DNAseq Sheep feces	BioProject: 1, BioSample: 1	Released	2025-01-30	2025-01-31T02:55:43Z	2025-01-31T03:09:52Z	SUB15044154	S432_nonhost_R1.fastq, S432_nonhost_R2.fastq
SRR32182687	DNAseq Sheep feces	BioProject: 1, BioSample: 1	Released	2025-01-30	2025-01-31T02:55:43Z	2025-01-31T03:09:52Z	SUB15044154	S440_nonhost_R1.fastq, S440_nonhost_R2.fastq
SRR32182690	DNAseq Goat feces	BioProject: 1, BioSample: 1	Released	2025-01-30	2025-01-31T02:55:43Z	2025-01-31T03:09:52Z	SUB15044154	S428_nonhost_R1.fastq, S428_nonhost_R2.fastq
SRR32182698	DNAseq Human feces	BioProject: 1, BioSample: 1	Released	2025-01-30	2025-01-31T02:55:43Z	2025-01-31T03:09:52Z	SUB15044154	S392_nonhost_R1.fastq, S392_nonhost_R2.fastq
SRR32182681	DNAseq Sheep feces	BioProject: 1, BioSample: 1	Released	2025-01-30	2025-01-31T02:55:42Z	2025-01-31T03:09:51Z	SUB15044154	S39_nonhost_R1.fastq, S39_nonhost_R2.fastq
SRR32182712	DNAseq Goat feces	BioProject: 1, BioSample: 1	Released	2025-01-30	2025-01-31T02:55:44Z	2025-01-31T03:09:50Z	SUB15044154	S70_nonhost_R1.fastq, S70_nonhost_R2.fastq
SRR32182711	DNAseq Goat feces	BioProject: 1, BioSample: 1	Released	2025-01-30	2025-01-31T02:55:44Z	2025-01-31T03:09:50Z	SUB15044154	S71_nonhost_R1.fastq, S71_nonhost_R2.fastq
SRR32182682	DNAseq Goat feces	BioProject: 1, BioSample: 1	Released	2025-01-30	2025-01-31T02:55:42Z	2025-01-31T03:09:50Z	SUB15044154	S38_nonhost_R1.fastq, S38_nonhost_R2.fastq
SRR32182683	DNAseq Cattle feces	BioProject: 1, BioSample: 1	Released	2025-01-30	2025-01-31T02:55:42Z	2025-01-31T03:09:50Z	SUB15044154	S29_nonhost_R1.fastq, S29_nonhost_R2.fastq
SRR32182684	DNAseq Goat feces	BioProject: 1, BioSample: 1	Released	2025-01-30	2025-01-31T02:55:42Z	2025-01-31T03:09:50Z	SUB15044154	S28_nonhost_R1.fastq, S28_nonhost_R2.fastq
SRR32182710	DNAseq Sheep feces	BioProject: 1, BioSample: 1	Released	2025-01-30	2025-01-31T02:55:44Z	2025-01-31T03:09:50Z	SUB15044154	S72_nonhost_R1.fastq, S72_nonhost_R2.fastq
SRR32141800	DNAseq Goat feces	BioProject: 1, BioSample: 1	Released	2025-01-27	2025-01-27T19:53:37Z	2025-01-27T22:54:43Z	SUB13747191	S662_nonhost_R1.fastq, S662_nonhost_R2.fastq
SRR32141820	DNAseq Goat feces	BioProject: 1, BioSample: 1	Released	2025-01-27	2025-01-27T19:53:40Z	2025-01-27T22:49:43Z	SUB13747191	S620_nonhost_R1.fastq, S620_nonhost_R2.fastq
SRR32141801	DNAseq Sheep feces	BioProject: 1, BioSample: 1	Released	2025-01-27	2025-01-27T19:53:37Z	2025-01-27T22:45:43Z	SUB13747191	S661_nonhost_R1.fastq, S661_nonhost_R2.fastq
SRR32141848	DNAseq Goat feces	BioProject: 1, BioSample: 1	Released	2025-01-27	2025-01-27T19:53:46Z	2025-01-27T22:40:43Z	SUB13747191	S434_nonhost_R1.fastq, S434_nonhost_R2.fastq
SRR32141839	DNAseq Goat feces	BioProject: 1, BioSample: 1	Released	2025-01-27	2025-01-27T19:53:44Z	2025-01-27T22:39:43Z	SUB13747191	S507_nonhost_R1.fastq, S507_nonhost_R2.fastq
SRR32141822	DNAseq Goat feces	BioProject: 1, BioSample: 1	Released	2025-01-27	2025-01-27T19:53:40Z	2025-01-27T22:21:43Z	SUB13747191	S614_nonhost_R1.fastq, S614_nonhost_R2.fastq
SRR32141793	DNAseq Sheep feces	BioProject: 1, BioSample: 1	Released	2025-01-27	2025-01-27T19:53:37Z	2025-01-27T22:19:43Z	SUB13747191	S473_nonhost_R1.fastq, S473_nonhost_R2.fastq
SRR32141821	DNAseq Sheep feces	BioProject: 1, BioSample: 1	Released	2025-01-27	2025-01-27T19:53:40Z	2025-01-27T22:17:42Z	SUB13747191	S619_nonhost_R1.fastq, S619_nonhost_R2.fastq
SRR32141813	DNAseq Sheep feces	BioProject: 1, BioSample: 1	Released	2025-01-27	2025-01-27T19:53:39Z	2025-01-27T22:11:43Z	SUB13747191	S626_nonhost_R1.fastq, S626_nonhost_R2.fastq
SRR32141798	DNAseq Sheep feces	BioProject: 1, BioSample: 1	Released	2025-01-27	2025-01-27T19:53:37Z	2025-01-27T22:09:44Z	SUB13747191	S670_nonhost_R1.fastq, S670_nonhost_R2.fastq
SRR32141840	DNAseq Sheep feces	BioProject: 1, BioSample: 1	Released	2025-01-27	2025-01-27T19:53:44Z	2025-01-27T22:07:44Z	SUB13747191	S506_nonhost_R1.fastq, S506_nonhost_R2.fastq
SRR32141814	DNAseq Goat feces	BioProject: 1, BioSample: 1	Released	2025-01-27	2025-01-27T19:53:39Z	2025-01-27T22:00:42Z	SUB13747191	S444_nonhost_R1.fastq, S444_nonhost_R2.fastq
SRR32141815	DNAseq Cattle feces	BioProject: 1, BioSample: 1	Released	2025-01-27	2025-01-27T19:53:39Z	2025-01-27T21:54:44Z	SUB13747191	S625_nonhost_R1.fastq, S625_nonhost_R2.fastq
SRR32141792	DNAseq Goat feces	BioProject: 1, BioSample: 1	Released	2025-01-27	2025-01-27T19:53:37Z	2025-01-27T21:51:43Z	SUB13747191	S474_nonhost_R1.fastq, S474_nonhost_R2.fastq
SRR32141835	DNAseq Goat feces	BioProject: 1, BioSample: 1	Released	2025-01-27	2025-01-27T19:53:43Z	2025-01-27T21:50:43Z	SUB13747191	S513_nonhost_R1.fastq, S513_nonhost_R2.fastq
SRR32141843	DNAseq Goat feces	BioProject: 1, BioSample: 1	Released	2025-01-27	2025-01-27T19:53:45Z	2025-01-27T21:48:43Z	SUB13747191	S500_nonhost_R1.fastq, S500_nonhost_R2.fastq
SRR32141847	DNAseq Sheep feces	BioProject: 1, BioSample: 1	Released	2025-01-27	2025-01-27T19:53:46Z	2025-01-27T21:47:49Z	SUB13747191	S435_nonhost_R1.fastq, S435_nonhost_R2.fastq
SRR32141804	DNAseq Sibling stool	BioProject: 1, BioSample: 1	Released	2025-01-27	2025-01-27T19:53:38Z	2025-01-27T20:03:06Z	SUB13747191	S653_nonhost_R1.fastq, S653_nonhost_R2.fastq
SRR32141796	DNAseq Sheep feces	BioProject: 1, BioSample: 1	Released	2025-01-27	2025-01-27T19:53:37Z	2025-01-27T20:03:06Z	SUB13747191	S683_nonhost_R1.fastq, S683_nonhost_R2.fastq
SRR32141799	DNAseq Cattle feces	BioProject: 1, BioSample: 1	Released	2025-01-27	2025-01-27T19:53:37Z	2025-01-27T20:03:06Z	SUB13747191	S663_nonhost_R1.fastq, S663_nonhost_R2.fastq
SRR32141802	DNAseq Sibling stool	BioProject: 1, BioSample: 1	Released	2025-01-27	2025-01-27T19:53:37Z	2025-01-27T20:03:06Z	SUB13747191	S654_nonhost_R1.fastq, S654_nonhost_R2.fastq
SRR32141805	DNAseq Sibling stool	BioProject: 1, BioSample: 1	Released	2025-01-27	2025-01-27T19:53:38Z	2025-01-27T20:03:06Z	SUB13747191	S651_nonhost_R1.fastq, S651_nonhost_R2.fastq
SRR32141795	DNAseq Cattle feces	BioProject: 1, BioSample: 1	Released	2025-01-27	2025-01-27T19:53:37Z	2025-01-27T20:03:06Z	SUB13747191	S684_nonhost_R1.fastq, S684_nonhost_R2.fastq
SRR32141797	DNAseq Cattle feces	BioProject: 1, BioSample: 1	Released	2025-01-27	2025-01-27T19:53:37Z	2025-01-27T20:03:06Z	SUB13747191	S672_nonhost_R1.fastq, S672_nonhost_R2.fastq
SRR32141807	DNAseq Sibling stool	BioProject: 1, BioSample: 1	Released	2025-01-27	2025-01-27T19:53:38Z	2025-01-27T20:03:05Z	SUB13747191	S646_nonhost_R1.fastq, S646_nonhost_R2.fastq
SRR32141810	DNAseq Sibling stool	BioProject: 1, BioSample: 1	Released	2025-01-27	2025-01-27T19:53:38Z	2025-01-27T20:03:05Z	SUB13747191	S641_nonhost_R1.fastq, S641_nonhost_R2.fastq
SRR32141816	DNAseq Sibling stool	BioProject: 1, BioSample: 1	Released	2025-01-27	2025-01-27T19:53:39Z	2025-01-27T20:03:05Z	SUB13747191	S624_nonhost_R1.fastq, S624_nonhost_R2.fastq
SRR32141808	DNAseq Sibling stool	BioProject: 1, BioSample: 1	Released	2025-01-27	2025-01-27T19:53:38Z	2025-01-27T20:03:05Z	SUB13747191	S644_nonhost_R1.fastq, S644_nonhost_R2.fastq
SRR32141811	DNAseq Chicken feces	BioProject: 1, BioSample: 1	Released	2025-01-27	2025-01-27T19:53:38Z	2025-01-27T20:03:05Z	SUB13747191	S633_nonhost_R1.fastq, S633_nonhost_R2.fastq
SRR32141812	DNAseq Goat feces	BioProject: 1, BioSample: 1	Released	2025-01-27	2025-01-27T19:53:38Z	2025-01-27T20:03:05Z	SUB13747191	S627_nonhost_R1.fastq, S627_nonhost_R2.fastq
SRR32141791	DNAseq Cattle feces	BioProject: 1, BioSample: 1	Released	2025-01-27	2025-01-27T19:53:37Z	2025-01-27T20:03:05Z	SUB13747191	S486_nonhost_R1.fastq, S486_nonhost_R2.fastq
SRR32141794	DNAseq Cattle feces	BioProject: 1, BioSample: 1	Released	2025-01-27	2025-01-27T19:53:37Z	2025-01-27T20:03:05Z	SUB13747191	S472_nonhost_R1.fastq, S472_nonhost_R2.fastq
SRR32141803	DNAseq Mother stool	BioProject: 1, BioSample: 1	Released	2025-01-27	2025-01-27T19:53:37Z	2025-01-27T20:03:05Z	SUB13747191	S456_nonhost_R1.fastq, S456_nonhost_R2.fastq
SRR32141806	DNAseq Sibling stool	BioProject: 1, BioSample: 1	Released	2025-01-27	2025-01-27T19:53:38Z	2025-01-27T20:03:05Z	SUB13747191	S649_nonhost_R1.fastq, S649_nonhost_R2.fastq
SRR32141809	DNAseq Sibling stool	BioProject: 1, BioSample: 1	Released	2025-01-27	2025-01-27T19:53:38Z	2025-01-27T20:03:05Z	SUB13747191	S643_nonhost_R1.fastq, S643_nonhost_R2.fastq
SRR32141819	DNAseq Goat feces	BioProject: 1, BioSample: 1	Released	2025-01-27	2025-01-27T19:53:39Z	2025-01-27T20:03:04Z	SUB13747191	S621_nonhost_R1.fastq, S621_nonhost_R2.fastq
SRR32141828	DNAseq Mother stool	BioProject: 1, BioSample: 1	Released	2025-01-27	2025-01-27T19:53:41Z	2025-01-27T20:03:04Z	SUB13747191	S542_nonhost_R1.fastq, S542_nonhost_R2.fastq
SRR32141831	DNAseq Sibling stool	BioProject: 1, BioSample: 1	Released	2025-01-27	2025-01-27T19:53:42Z	2025-01-27T20:03:04Z	SUB13747191	S520_nonhost_R1.fastq, S520_nonhost_R2.fastq
SRR32141817	DNAseq Sibling stool	BioProject: 1, BioSample: 1	Released	2025-01-27	2025-01-27T19:53:39Z	2025-01-27T20:03:04Z	SUB13747191	S623_nonhost_R1.fastq, S623_nonhost_R2.fastq
SRR32141823	DNAseq Sheep feces	BioProject: 1, BioSample: 1	Released	2025-01-27	2025-01-27T19:53:40Z	2025-01-27T20:03:04Z	SUB13747191	S613_nonhost_R1.fastq, S613_nonhost_R2.fastq
SRR32141826	DNAseq Chicken feces	BioProject: 1, BioSample: 1	Released	2025-01-27	2025-01-27T19:53:40Z	2025-01-27T20:03:04Z	SUB13747191	S594_nonhost_R1.fastq, S594_nonhost_R2.fastq
SRR32141829	DNAseq Sibling stool	BioProject: 1, BioSample: 1	Released	2025-01-27	2025-01-27T19:53:41Z	2025-01-27T20:03:04Z	SUB13747191	S536_nonhost_R1.fastq, S536_nonhost_R2.fastq
SRR32141818	DNAseq Sibling stool	BioProject: 1, BioSample: 1	Released	2025-01-27	2025-01-27T19:53:39Z	2025-01-27T20:03:04Z	SUB13747191	S622_nonhost_R1.fastq, S622_nonhost_R2.fastq
SRR32141824	DNAseq Cattle feces	BioProject: 1, BioSample: 1	Released	2025-01-27	2025-01-27T19:53:40Z	2025-01-27T20:03:04Z	SUB13747191	S612_nonhost_R1.fastq, S612_nonhost_R2.fastq
SRR32141827	DNAseq Sibling stool	BioProject: 1, BioSample: 1	Released	2025-01-27	2025-01-27T19:53:41Z	2025-01-27T20:03:04Z	SUB13747191	S543_nonhost_R1.fastq, S543_nonhost_R2.fastq
SRR32141830	DNAseq Mother stool	BioProject: 1, BioSample: 1	Released	2025-01-27	2025-01-27T19:53:41Z	2025-01-27T20:03:04Z	SUB13747191	S523_nonhost_R1.fastq, S523_nonhost_R2.fastq
SRR32141834	DNAseq Cattle feces	BioProject: 1, BioSample: 1	Released	2025-01-27	2025-01-27T19:53:43Z	2025-01-27T20:03:03Z	SUB13747191	S514_nonhost_R1.fastq, S514_nonhost_R2.fastq
SRR32141837	DNAseq Cattle feces	BioProject: 1, BioSample: 1	Released	2025-01-27	2025-01-27T19:53:43Z	2025-01-27T20:03:03Z	SUB13747191	S512_nonhost_R1.fastq, S512_nonhost_R2.fastq
SRR32141846	DNAseq Sheep feces	BioProject: 1, BioSample: 1	Released	2025-01-27	2025-01-27T19:53:45Z	2025-01-27T20:03:03Z	SUB13747191	S494_nonhost_R1.fastq, S494_nonhost_R2.fastq
SRR32141832	DNAseq Sheep feces	BioProject: 1, BioSample: 1	Released	2025-01-27	2025-01-27T19:53:42Z	2025-01-27T20:03:03Z	SUB13747191	S516_nonhost_R1.fastq, S516_nonhost_R2.fastq
SRR32141838	DNAseq Goat feces	BioProject: 1, BioSample: 1	Released	2025-01-27	2025-01-27T19:53:44Z	2025-01-27T20:03:03Z	SUB13747191	S511_nonhost_R1.fastq, S511_nonhost_R2.fastq
SRR32141841	DNAseq Cattle feces	BioProject: 1, BioSample: 1	Released	2025-01-27	2025-01-27T19:53:44Z	2025-01-27T20:03:03Z	SUB13747191	S505_nonhost_R1.fastq, S505_nonhost_R2.fastq
SRR32141844	DNAseq Cattle feces	BioProject: 1, BioSample: 1	Released	2025-01-27	2025-01-27T19:53:45Z	2025-01-27T20:03:03Z	SUB13747191	S499_nonhost_R1.fastq, S499_nonhost_R2.fastq
SRR32141833	DNAseq Cattle feces	BioProject: 1, BioSample: 1	Released	2025-01-27	2025-01-27T19:53:42Z	2025-01-27T20:03:03Z	SUB13747191	S515_nonhost_R1.fastq, S515_nonhost_R2.fastq
SRR32141842	DNAseq Sheep feces	BioProject: 1, BioSample: 1	Released	2025-01-27	2025-01-27T19:53:45Z	2025-01-27T20:03:03Z	SUB13747191	S501_nonhost_R1.fastq, S501_nonhost_R2.fastq
SRR32141845	DNAseq Cattle feces	BioProject: 1, BioSample: 1	Released	2025-01-27	2025-01-27T19:53:45Z	2025-01-27T20:03:03Z	SUB13747191	S495_nonhost_R1.fastq, S495_nonhost_R2.fastq
SRR32141825	DNAseq Sheep feces	BioProject: 1, BioSample: 1	Released	2025-01-27	2025-01-27T19:53:40Z	2025-01-27T20:03:02Z	SUB13747191	S443_nonhost_R1.fastq, S443_nonhost_R2.fastq
SRR32141836	DNAseq Cattle feces	BioProject: 1, BioSample: 1	Released	2025-01-27	2025-01-27T19:53:43Z	2025-01-27T20:03:02Z	SUB13747191	S442_nonhost_R1.fastq, S442_nonhost_R2.fastq
SRR32069468	DNAseq Goat feces	BioProject: 1, BioSample: 1	Released	2025-01-22	2025-01-21T23:23:56Z	2025-01-22T16:42:53Z	SUB12868294	S48_nonhost_R1.fastq, S48_nonhost_R2.fastq
SRR32069571	DNAseq Chicken feces	BioProject: 1, BioSample: 1	Released	2025-01-21	2025-01-21T23:24:03Z	2025-01-22T02:40:43Z	SUB12868294	S1696_nonhost_R1.fastq, S1696_nonhost_R2.fastq
SRR32069506	DNAseq Sheep feces	BioProject: 1, BioSample: 1	Released	2025-01-21	2025-01-21T23:23:58Z	2025-01-22T02:22:43Z	SUB12868294	S2113_nonhost_R1.fastq, S2113_nonhost_R2.fastq
SRR32069554	DNAseq Sheep feces	BioProject: 1, BioSample: 1	Released	2025-01-21	2025-01-21T23:24:02Z	2025-01-22T02:13:43Z	SUB12868294	S1985_nonhost_R1.fastq, S1985_nonhost_R2.fastq
SRR32069462	DNAseq Goat feces	BioProject: 1, BioSample: 1	Released	2025-01-21	2025-01-21T23:23:55Z	2025-01-22T02:05:43Z	SUB12868294	S718_nonhost_R1.fastq, S718_nonhost_R2.fastq
SRR32069470	DNAseq Chicken feces	BioProject: 1, BioSample: 1	Released	2025-01-21	2025-01-21T23:23:56Z	2025-01-22T02:03:43Z	SUB12868294	S688_nonhost_R1.fastq, S688_nonhost_R2.fastq
SRR32069561	DNAseq Chicken feces	BioProject: 1, BioSample: 1	Released	2025-01-21	2025-01-21T23:24:02Z	2025-01-22T02:00:43Z	SUB12868294	S1817_nonhost_R1.fastq, S1817_nonhost_R2.fastq
SRR32069518	DNAseq Chicken feces	BioProject: 1, BioSample: 1	Released	2025-01-21	2025-01-21T23:23:59Z	2025-01-22T02:00:43Z	SUB12868294	S2026_nonhost_R1.fastq, S2026_nonhost_R2.fastq
SRR32069476	DNAseq Sheep feces	BioProject: 1, BioSample: 1	Released	2025-01-21	2025-01-21T23:23:56Z	2025-01-22T01:57:43Z	SUB12868294	S266_nonhost_R1.fastq, S266_nonhost_R2.fastq
SRR32069582	DNAseq Cattle feces	BioProject: 1, BioSample: 1	Released	2025-01-21	2025-01-21T23:24:04Z	2025-01-22T01:50:43Z	SUB12868294	S1521_nonhost_R1.fastq, S1521_nonhost_R2.fastq
SRR32069604	DNAseq Sheep feces	BioProject: 1, BioSample: 1	Released	2025-01-21	2025-01-21T23:24:05Z	2025-01-22T01:50:42Z	SUB12868294	S1227_nonhost_R1.fastq, S1227_nonhost_R2.fastq
SRR32069589	DNAseq Goat feces	BioProject: 1, BioSample: 1	Released	2025-01-21	2025-01-21T23:24:04Z	2025-01-22T01:49:51Z	SUB12868294	S1374_nonhost_R1.fastq, S1374_nonhost_R2.fastq
SRR32069456	DNAseq Sheep feces	BioProject: 1, BioSample: 1	Released	2025-01-21	2025-01-21T23:23:55Z	2025-01-22T01:47:43Z	SUB12868294	S1385_nonhost_R1.fastq, S1385_nonhost_R2.fastq
SRR32069503	DNAseq Chicken feces	BioProject: 1, BioSample: 1	Released	2025-01-21	2025-01-21T23:23:58Z	2025-01-22T01:44:52Z	SUB12868294	S2122_nonhost_R1.fastq, S2122_nonhost_R2.fastq
SRR32069619	DNAseq Sheep feces	BioProject: 1, BioSample: 1	Released	2025-01-21	2025-01-21T23:24:06Z	2025-01-22T01:43:51Z	SUB12868294	S27_nonhost_R1.fastq, S27_nonhost_R2.fastq
SRR32069583	DNAseq Goat feces	BioProject: 1, BioSample: 1	Released	2025-01-21	2025-01-21T23:24:04Z	2025-01-22T01:39:44Z	SUB12868294	S1487_nonhost_R1.fastq, S1487_nonhost_R2.fastq
SRR32069588	DNAseq Sheep feces	BioProject: 1, BioSample: 1	Released	2025-01-21	2025-01-21T23:24:04Z	2025-01-22T01:38:43Z	SUB12868294	S1375_nonhost_R1.fastq, S1375_nonhost_R2.fastq
SRR32069463	DNAseq Sheep feces	BioProject: 1, BioSample: 1	Released	2025-01-21	2025-01-21T23:23:55Z	2025-01-22T01:37:45Z	SUB12868294	S717_nonhost_R1.fastq, S717_nonhost_R2.fastq
SRR32069508	DNAseq Chicken feces	BioProject: 1, BioSample: 1	Released	2025-01-21	2025-01-21T23:23:58Z	2025-01-22T01:37:44Z	SUB12868294	S2099_nonhost_R1.fastq, S2099_nonhost_R2.fastq
SRR32069517	DNAseq Chicken feces	BioProject: 1, BioSample: 1	Released	2025-01-21	2025-01-21T23:23:59Z	2025-01-22T01:37:44Z	SUB12868294	S2029_nonhost_R1.fastq, S2029_nonhost_R2.fastq
SRR32069487	DNAseq Goat feces	BioProject: 1, BioSample: 1	Released	2025-01-21	2025-01-21T23:23:57Z	2025-01-22T01:37:43Z	SUB12868294	S2698_nonhost_R1.fastq, S2698_nonhost_R2.fastq
SRR32069490	DNAseq Sheep feces	BioProject: 1, BioSample: 1	Released	2025-01-21	2025-01-21T23:23:57Z	2025-01-22T01:32:43Z	SUB12868294	S2693_nonhost_R1.fastq, S2693_nonhost_R2.fastq
SRR32069615	DNAseq Infant stool	BioProject: 1, BioSample: 1	Released	2025-01-21	2025-01-21T23:24:06Z	2025-01-22T01:31:50Z	SUB12868294	S1068_nonhost_R1.fastq, S1068_nonhost_R2.fastq
SRR32069610	DNAseq Sibling stool	BioProject: 1, BioSample: 1	Released	2025-01-21	2025-01-21T23:24:06Z	2025-01-22T01:29:43Z	SUB12868294	S1125_nonhost_R1.fastq, S1125_nonhost_R2.fastq
SRR32069616	DNAseq Sibling stool	BioProject: 1, BioSample: 1	Released	2025-01-21	2025-01-21T23:24:06Z	2025-01-22T01:28:43Z	SUB12868294	S174_nonhost_R1.fastq, S174_nonhost_R2.fastq
SRR32069467	DNAseq Chicken feces	BioProject: 1, BioSample: 1	Released	2025-01-21	2025-01-21T23:23:55Z	2025-01-22T01:27:43Z	SUB12868294	S697_nonhost_R1.fastq, S697_nonhost_R2.fastq
SRR32069587	DNAseq Sheep feces	BioProject: 1, BioSample: 1	Released	2025-01-21	2025-01-21T23:24:04Z	2025-01-22T01:25:51Z	SUB12868294	S1376_nonhost_R1.fastq, S1376_nonhost_R2.fastq
SRR32069460	DNAseq Chicken feces	BioProject: 1, BioSample: 1	Released	2025-01-21	2025-01-21T23:23:55Z	2025-01-22T01:24:43Z	SUB12868294	S721_nonhost_R1.fastq, S721_nonhost_R2.fastq
SRR32069529	DNAseq Sheep feces	BioProject: 1, BioSample: 1	Released	2025-01-21	2025-01-21T23:24:00Z	2025-01-22T01:22:44Z	SUB12868294	S997_nonhost_R1.fastq, S997_nonhost_R2.fastq
SRR32069585	DNAseq Goat feces	BioProject: 1, BioSample: 1	Released	2025-01-21	2025-01-21T23:24:04Z	2025-01-22T01:22:44Z	SUB12868294	S1378_nonhost_R1.fastq, S1378_nonhost_R2.fastq
SRR32069578	DNAseq Chicken feces	BioProject: 1, BioSample: 1	Released	2025-01-21	2025-01-21T23:24:03Z	2025-01-22T01:20:43Z	SUB12868294	S1643_nonhost_R1.fastq, S1643_nonhost_R2.fastq
SRR32069461	DNAseq Chicken feces	BioProject: 1, BioSample: 1	Released	2025-01-21	2025-01-21T23:23:55Z	2025-01-22T01:19:44Z	SUB12868294	S719_nonhost_R1.fastq, S719_nonhost_R2.fastq
SRR32069574	DNAseq Infant stool	BioProject: 1, BioSample: 1	Released	2025-01-21	2025-01-21T23:24:03Z	2025-01-22T01:19:43Z	SUB12868294	S1675_nonhost_R1.fastq, S1675_nonhost_R2.fastq
SRR32069602	DNAseq Sheep feces	BioProject: 1, BioSample: 1	Released	2025-01-21	2025-01-21T23:24:05Z	2025-01-22T01:18:51Z	SUB12868294	S1231_nonhost_R1.fastq, S1231_nonhost_R2.fastq
SRR32069499	DNAseq Mother stool	BioProject: 1, BioSample: 1	Released	2025-01-21	2025-01-21T23:23:58Z	2025-01-22T01:17:43Z	SUB12868294	S238_nonhost_R1.fastq, S238_nonhost_R2.fastq
SRR32069597	DNAseq Infant stool	BioProject: 1, BioSample: 1	Released	2025-01-21	2025-01-21T23:24:05Z	2025-01-22T01:15:46Z	SUB12868294	S1250_nonhost_R1.fastq, S1250_nonhost_R2.fastq
SRR32069515	DNAseq Chicken feces	BioProject: 1, BioSample: 1	Released	2025-01-21	2025-01-21T23:23:59Z	2025-01-22T01:13:00Z	SUB12868294	S2038_nonhost_R1.fastq, S2038_nonhost_R2.fastq
SRR32069458	DNAseq Cattle feces	BioProject: 1, BioSample: 1	Released	2025-01-21	2025-01-21T23:23:55Z	2025-01-22T01:12:59Z	SUB12868294	S739_nonhost_R1.fastq, S739_nonhost_R2.fastq
SRR32069548	DNAseq Infant stool	BioProject: 1, BioSample: 1	Released	2025-01-21	2025-01-21T23:24:01Z	2025-01-22T01:12:58Z	SUB12868294	S789_nonhost_R1.fastq, S789_nonhost_R2.fastq
SRR32069480	DNAseq Mother stool	BioProject: 1, BioSample: 1	Released	2025-01-21	2025-01-21T23:23:56Z	2025-01-22T01:11:43Z	SUB12868294	S255_nonhost_R1.fastq, S255_nonhost_R2.fastq
SRR32069464	DNAseq Sheep feces	BioProject: 1, BioSample: 1	Released	2025-01-21	2025-01-21T23:23:55Z	2025-01-22T01:11:15Z	SUB12868294	S716_nonhost_R1.fastq, S716_nonhost_R2.fastq
SRR32069492	DNAseq Mother stool	BioProject: 1, BioSample: 1	Released	2025-01-21	2025-01-21T23:23:57Z	2025-01-22T01:10:43Z	SUB12868294	S2370_nonhost_R1.fastq, S2370_nonhost_R2.fastq
SRR32069569	DNAseq Infant stool	BioProject: 1, BioSample: 1	Released	2025-01-21	2025-01-21T23:24:03Z	2025-01-22T01:10:43Z	SUB12868294	S1729_nonhost_R1.fastq, S1729_nonhost_R2.fastq
SRR32069557	DNAseq Sibling stool	BioProject: 1, BioSample: 1	Released	2025-01-21	2025-01-21T23:24:02Z	2025-01-22T01:10:42Z	SUB12868294	S1863_nonhost_R1.fastq, S1863_nonhost_R2.fastq
SRR32069608	DNAseq Mother stool	BioProject: 1, BioSample: 1	Released	2025-01-21	2025-01-21T23:24:05Z	2025-01-22T01:09:43Z	SUB12868294	S1218_nonhost_R1.fastq, S1218_nonhost_R2.fastq
SRR32069540	DNAseq Sibling stool	BioProject: 1, BioSample: 1	Released	2025-01-21	2025-01-21T23:24:01Z	2025-01-22T01:08:42Z	SUB12868294	S884_nonhost_R1.fastq, S884_nonhost_R2.fastq
SRR32069584	DNAseq Mother stool	BioProject: 1, BioSample: 1	Released	2025-01-21	2025-01-21T23:24:04Z	2025-01-22T01:08:42Z	SUB12868294	S1452_nonhost_R1.fastq, S1452_nonhost_R2.fastq
SRR32069489	DNAseq Chicken feces	BioProject: 1, BioSample: 1	Released	2025-01-21	2025-01-21T23:23:57Z	2025-01-22T01:07:43Z	SUB12868294	S2695_nonhost_R1.fastq, S2695_nonhost_R2.fastq
SRR32069516	DNAseq Chicken feces	BioProject: 1, BioSample: 1	Released	2025-01-21	2025-01-21T23:23:59Z	2025-01-22T01:07:42Z	SUB12868294	S2031_nonhost_R1.fastq, S2031_nonhost_R2.fastq
SRR32069538	DNAseq Goat feces	BioProject: 1, BioSample: 1	Released	2025-01-21	2025-01-21T23:24:00Z	2025-01-22T01:06:42Z	SUB12868294	S910_nonhost_R1.fastq, S910_nonhost_R2.fastq
SRR32069505	DNAseq Cattle feces	BioProject: 1, BioSample: 1	Released	2025-01-21	2025-01-21T23:23:58Z	2025-01-22T01:05:42Z	SUB12868294	S2114_nonhost_R1.fastq, S2114_nonhost_R2.fastq
SRR32069594	DNAseq Mother stool	BioProject: 1, BioSample: 1	Released	2025-01-21	2025-01-21T23:24:05Z	2025-01-22T01:04:50Z	SUB12868294	S180_nonhost_R1.fastq, S180_nonhost_R2.fastq
SRR32069537	DNAseq Chicken feces	BioProject: 1, BioSample: 1	Released	2025-01-21	2025-01-21T23:24:00Z	2025-01-22T01:02:44Z	SUB12868294	S912_nonhost_R1.fastq, S912_nonhost_R2.fastq
SRR32069601	DNAseq Goat feces	BioProject: 1, BioSample: 1	Released	2025-01-21	2025-01-21T23:24:05Z	2025-01-22T01:02:43Z	SUB12868294	S1232_nonhost_R1.fastq, S1232_nonhost_R2.fastq
SRR32069486	DNAseq Chicken feces	BioProject: 1, BioSample: 1	Released	2025-01-21	2025-01-21T23:23:57Z	2025-01-22T01:01:43Z	SUB12868294	S2703_nonhost_R1.fastq, S2703_nonhost_R2.fastq
SRR32069577	DNAseq Cattle feces	BioProject: 1, BioSample: 1	Released	2025-01-21	2025-01-21T23:24:03Z	2025-01-22T00:58:43Z	SUB12868294	S1644_nonhost_R1.fastq, S1644_nonhost_R2.fastq
SRR32069606	DNAseq Chicken feces	BioProject: 1, BioSample: 1	Released	2025-01-21	2025-01-21T23:24:05Z	2025-01-22T00:58:42Z	SUB12868294	S1226_nonhost_R1.fastq, S1226_nonhost_R2.fastq
SRR32069471	DNAseq Chicken feces	BioProject: 1, BioSample: 1	Released	2025-01-21	2025-01-21T23:23:56Z	2025-01-22T00:57:43Z	SUB12868294	S685_nonhost_R1.fastq, S685_nonhost_R2.fastq
SRR32069559	DNAseq Infant stool	BioProject: 1, BioSample: 1	Released	2025-01-21	2025-01-21T23:24:02Z	2025-01-22T00:57:42Z	SUB12868294	S1859_nonhost_R1.fastq, S1859_nonhost_R2.fastq
SRR32069459	DNAseq Goat feces	BioProject: 1, BioSample: 1	Released	2025-01-21	2025-01-21T23:23:55Z	2025-01-22T00:56:59Z	SUB12868294	S738_nonhost_R1.fastq, S738_nonhost_R2.fastq
SRR32069483	DNAseq Goat feces	BioProject: 1, BioSample: 1	Released	2025-01-21	2025-01-21T23:23:57Z	2025-01-22T00:56:43Z	SUB12868294	S1700_nonhost_R1.fastq, S1700_nonhost_R2.fastq
SRR32069568	DNAseq Infant stool	BioProject: 1, BioSample: 1	Released	2025-01-21	2025-01-21T23:24:03Z	2025-01-22T00:55:43Z	SUB12868294	S1745_nonhost_R1.fastq, S1745_nonhost_R2.fastq
SRR32069527	DNAseq Sibling stool	BioProject: 1, BioSample: 1	Released	2025-01-21	2025-01-21T23:23:59Z	2025-01-22T00:54:23Z	SUB12868294	S999_nonhost_R1.fastq, S999_nonhost_R2.fastq
SRR32069598	DNAseq Chicken feces	BioProject: 1, BioSample: 1	Released	2025-01-21	2025-01-21T23:24:05Z	2025-01-22T00:52:43Z	SUB12868294	S1241_nonhost_R1.fastq, S1241_nonhost_R2.fastq
SRR32069607	DNAseq Goat feces	BioProject: 1, BioSample: 1	Released	2025-01-21	2025-01-21T23:24:05Z	2025-01-22T00:50:50Z	SUB12868294	S1225_nonhost_R1.fastq, S1225_nonhost_R2.fastq
SRR32069591	DNAseq Chicken feces	BioProject: 1, BioSample: 1	Released	2025-01-21	2025-01-21T23:24:04Z	2025-01-22T00:49:43Z	SUB12868294	S1366_nonhost_R1.fastq, S1366_nonhost_R2.fastq
SRR32069469	DNAseq Chicken feces	BioProject: 1, BioSample: 1	Released	2025-01-21	2025-01-21T23:23:56Z	2025-01-22T00:48:43Z	SUB12868294	S695_nonhost_R1.fastq, S695_nonhost_R2.fastq
SRR32069590	DNAseq Cattle feces	BioProject: 1, BioSample: 1	Released	2025-01-21	2025-01-21T23:24:04Z	2025-01-22T00:45:49Z	SUB12868294	S1371_nonhost_R1.fastq, S1371_nonhost_R2.fastq
SRR32069534	DNAseq Mother stool	BioProject: 1, BioSample: 1	Released	2025-01-21	2025-01-21T23:24:00Z	2025-01-22T00:44:47Z	SUB12868294	S965_nonhost_R1.fastq, S965_nonhost_R2.fastq
SRR32069477	DNAseq Mother stool	BioProject: 1, BioSample: 1	Released	2025-01-21	2025-01-21T23:23:56Z	2025-01-22T00:42:47Z	SUB12868294	S265_nonhost_R1.fastq, S265_nonhost_R2.fastq
SRR32069478	DNAseq Sibling stool	BioProject: 1, BioSample: 1	Released	2025-01-21	2025-01-21T23:23:56Z	2025-01-22T00:40:44Z	SUB12868294	S256_nonhost_R1.fastq, S256_nonhost_R2.fastq
SRR32069493	DNAseq Infant stool	BioProject: 1, BioSample: 1	Released	2025-01-21	2025-01-21T23:23:57Z	2025-01-22T00:39:43Z	SUB12868294	S2361_nonhost_R1.fastq, S2361_nonhost_R2.fastq
SRR32069482	DNAseq Sheep feces	BioProject: 1, BioSample: 1	Released	2025-01-21	2025-01-21T23:23:56Z	2025-01-22T00:39:43Z	SUB12868294	S242_nonhost_R1.fastq, S242_nonhost_R2.fastq
SRR32069595	DNAseq Mother stool	BioProject: 1, BioSample: 1	Released	2025-01-21	2025-01-21T23:24:05Z	2025-01-22T00:35:43Z	SUB12868294	S1276_nonhost_R1.fastq, S1276_nonhost_R2.fastq
SRR32069605	DNAseq Mother stool	BioProject: 1, BioSample: 1	Released	2025-01-21	2025-01-21T23:24:05Z	2025-01-22T00:34:43Z	SUB12868294	S175_nonhost_R1.fastq, S175_nonhost_R2.fastq
SRR32069457	DNAseq Sheep feces	BioProject: 1, BioSample: 1	Released	2025-01-21	2025-01-21T23:23:55Z	2025-01-21T23:57:55Z	SUB12868294	S64_nonhost_R1.fastq, S64_nonhost_R2.fastq
SRR32069484	DNAseq Sheep feces	BioProject: 1, BioSample: 1	Released	2025-01-21	2025-01-21T23:23:57Z	2025-01-21T23:57:54Z	SUB12868294	S2739_nonhost_R1.fastq, S2739_nonhost_R2.fastq
SRR32069539	DNAseq Sheep feces	BioProject: 1, BioSample: 1	Released	2025-01-21	2025-01-21T23:24:00Z	2025-01-21T23:57:54Z	SUB12868294	S908_nonhost_R1.fastq, S908_nonhost_R2.fastq
SRR32069620	DNAseq Sheep feces	BioProject: 1, BioSample: 1	Released	2025-01-21	2025-01-21T23:24:06Z	2025-01-21T23:57:54Z	SUB12868294	S11_nonhost_R1.fastq, S11_nonhost_R2.fastq
SRR32069466	DNAseq Chicken feces	BioProject: 1, BioSample: 1	Released	2025-01-21	2025-01-21T23:23:55Z	2025-01-21T23:57:53Z	SUB12868294	S705_nonhost_R1.fastq, S705_nonhost_R2.fastq
SRR32069472	DNAseq Goat feces	BioProject: 1, BioSample: 1	Released	2025-01-21	2025-01-21T23:23:56Z	2025-01-21T23:57:53Z	SUB12868294	S441_nonhost_R1.fastq, S441_nonhost_R2.fastq
SRR32069495	DNAseq Infant stool	BioProject: 1, BioSample: 1	Released	2025-01-21	2025-01-21T23:23:57Z	2025-01-21T23:57:53Z	SUB12868294	S2252_nonhost_R1.fastq, S2252_nonhost_R2.fastq
SRR32069519	DNAseq Chicken feces	BioProject: 1, BioSample: 1	Released	2025-01-21	2025-01-21T23:23:59Z	2025-01-21T23:57:53Z	SUB12868294	S2019_nonhost_R1.fastq, S2019_nonhost_R2.fastq
SRR32069473	DNAseq Cattle feces	BioProject: 1, BioSample: 1	Released	2025-01-21	2025-01-21T23:23:56Z	2025-01-21T23:57:53Z	SUB12868294	S439_nonhost_R1.fastq, S439_nonhost_R2.fastq
SRR32069479	DNAseq Cattle feces	BioProject: 1, BioSample: 1	Released	2025-01-21	2025-01-21T23:23:56Z	2025-01-21T23:57:53Z	SUB12868294	S37_nonhost_R1.fastq, S37_nonhost_R2.fastq
SRR32069491	DNAseq Mother stool	BioProject: 1, BioSample: 1	Released	2025-01-21	2025-01-21T23:23:57Z	2025-01-21T23:57:53Z	SUB12868294	S2475_nonhost_R1.fastq, S2475_nonhost_R2.fastq
SRR32069530	DNAseq Chicken feces	BioProject: 1, BioSample: 1	Released	2025-01-21	2025-01-21T23:24:00Z	2025-01-21T23:57:53Z	SUB12868294	S994_nonhost_R1.fastq, S994_nonhost_R2.fastq
SRR32069475	DNAseq Cattle feces	BioProject: 1, BioSample: 1	Released	2025-01-21	2025-01-21T23:23:56Z	2025-01-21T23:57:52Z	SUB12868294	S275_nonhost_R1.fastq, S275_nonhost_R2.fastq
SRR32069465	DNAseq Chicken feces	BioProject: 1, BioSample: 1	Released	2025-01-21	2025-01-21T23:23:55Z	2025-01-21T23:57:52Z	SUB12868294	S708_nonhost_R1.fastq, S708_nonhost_R2.fastq
SRR32069474	DNAseq Mother stool	BioProject: 1, BioSample: 1	Released	2025-01-21	2025-01-21T23:23:56Z	2025-01-21T23:57:52Z	SUB12868294	S278_nonhost_R1.fastq, S278_nonhost_R2.fastq
SRR32069485	DNAseq Goat feces	BioProject: 1, BioSample: 1	Released	2025-01-21	2025-01-21T23:23:57Z	2025-01-21T23:57:52Z	SUB12868294	S2733_nonhost_R1.fastq, S2733_nonhost_R2.fastq
SRR32069544	DNAseq Mother stool	BioProject: 1, BioSample: 1	Released	2025-01-21	2025-01-21T23:24:01Z	2025-01-21T23:57:52Z	SUB12868294	S849_nonhost_R1.fastq, S849_nonhost_R2.fastq
SRR32069547	DNAseq Chicken feces	BioProject: 1, BioSample: 1	Released	2025-01-21	2025-01-21T23:24:01Z	2025-01-21T23:57:52Z	SUB12868294	S810_nonhost_R1.fastq, S810_nonhost_R2.fastq
SRR32069586	DNAseq Cattle feces	BioProject: 1, BioSample: 1	Released	2025-01-21	2025-01-21T23:24:04Z	2025-01-21T23:57:51Z	SUB12868294	S1377_nonhost_R1.fastq, S1377_nonhost_R2.fastq
SRR32069592	DNAseq Mother stool	BioProject: 1, BioSample: 1	Released	2025-01-21	2025-01-21T23:24:04Z	2025-01-21T23:57:51Z	SUB12868294	S1351_nonhost_R1.fastq, S1351_nonhost_R2.fastq
SRR32069613	DNAseq Mother stool	BioProject: 1, BioSample: 1	Released	2025-01-21	2025-01-21T23:24:06Z	2025-01-21T23:57:51Z	SUB12868294	S1101_nonhost_R1.fastq, S1101_nonhost_R2.fastq
SRR32069576	DNAseq Infant stool	BioProject: 1, BioSample: 1	Released	2025-01-21	2025-01-21T23:24:03Z	2025-01-21T23:57:51Z	SUB12868294	S1674_nonhost_R1.fastq, S1674_nonhost_R2.fastq
SRR32069579	DNAseq Chicken feces	BioProject: 1, BioSample: 1	Released	2025-01-21	2025-01-21T23:24:03Z	2025-01-21T23:57:51Z	SUB12868294	S1615_nonhost_R1.fastq, S1615_nonhost_R2.fastq
SRR32069603	DNAseq Cattle feces	BioProject: 1, BioSample: 1	Released	2025-01-21	2025-01-21T23:24:05Z	2025-01-21T23:57:51Z	SUB12868294	S1228_nonhost_R1.fastq, S1228_nonhost_R2.fastq
SRR32069560	DNAseq Infant stool	BioProject: 1, BioSample: 1	Released	2025-01-21	2025-01-21T23:24:02Z	2025-01-21T23:57:51Z	SUB12868294	S1833_nonhost_R1.fastq, S1833_nonhost_R2.fastq
SRR32069596	DNAseq Mother stool	BioProject: 1, BioSample: 1	Released	2025-01-21	2025-01-21T23:24:05Z	2025-01-21T23:57:51Z	SUB12868294	S1274_nonhost_R1.fastq, S1274_nonhost_R2.fastq
SRR32069614	DNAseq Infant stool	BioProject: 1, BioSample: 1	Released	2025-01-21	2025-01-21T23:24:06Z	2025-01-21T23:57:51Z	SUB12868294	S1086_nonhost_R1.fastq, S1086_nonhost_R2.fastq
SRR32069496	DNAseq Infant stool	BioProject: 1, BioSample: 1	Released	2025-01-21	2025-01-21T23:23:57Z	2025-01-21T23:57:50Z	SUB12868294	S2216_nonhost_R1.fastq, S2216_nonhost_R2.fastq
SRR32069502	DNAseq Infant stool	BioProject: 1, BioSample: 1	Released	2025-01-21	2025-01-21T23:23:58Z	2025-01-21T23:57:50Z	SUB12868294	S2172_nonhost_R1.fastq, S2172_nonhost_R2.fastq
SRR32069498	DNAseq Infant stool	BioProject: 1, BioSample: 1	Released	2025-01-21	2025-01-21T23:23:58Z	2025-01-21T23:57:50Z	SUB12868294	S2182_nonhost_R1.fastq, S2182_nonhost_R2.fastq
SRR32069501	DNAseq Infant stool	BioProject: 1, BioSample: 1	Released	2025-01-21	2025-01-21T23:23:58Z	2025-01-21T23:57:50Z	SUB12868294	S2173_nonhost_R1.fastq, S2173_nonhost_R2.fastq
SRR32069618	DNAseq Sibling stool	BioProject: 1, BioSample: 1	Released	2025-01-21	2025-01-21T23:24:06Z	2025-01-21T23:57:50Z	SUB12868294	S182_nonhost_R1.fastq, S182_nonhost_R2.fastq
SRR32069488	DNAseq Sibling stool	BioProject: 1, BioSample: 1	Released	2025-01-21	2025-01-21T23:23:57Z	2025-01-21T23:57:50Z	SUB12868294	S239_nonhost_R1.fastq, S239_nonhost_R2.fastq
SRR32069494	DNAseq Infant stool	BioProject: 1, BioSample: 1	Released	2025-01-21	2025-01-21T23:23:57Z	2025-01-21T23:57:50Z	SUB12868294	S2256_nonhost_R1.fastq, S2256_nonhost_R2.fastq
SRR32069497	DNAseq Infant stool	BioProject: 1, BioSample: 1	Released	2025-01-21	2025-01-21T23:23:58Z	2025-01-21T23:57:50Z	SUB12868294	S2183_nonhost_R1.fastq, S2183_nonhost_R2.fastq
SRR32069500	DNAseq Infant stool	BioProject: 1, BioSample: 1	Released	2025-01-21	2025-01-21T23:23:58Z	2025-01-21T23:57:50Z	SUB12868294	S2180_nonhost_R1.fastq, S2180_nonhost_R2.fastq
SRR32069511	DNAseq Chicken feces	BioProject: 1, BioSample: 1	Released	2025-01-21	2025-01-21T23:23:58Z	2025-01-21T23:57:49Z	SUB12868294	S2092_nonhost_R1.fastq, S2092_nonhost_R2.fastq
SRR32069520	DNAseq Infant stool	BioProject: 1, BioSample: 1	Released	2025-01-21	2025-01-21T23:23:59Z	2025-01-21T23:57:49Z	SUB12868294	S2001_nonhost_R1.fastq, S2001_nonhost_R2.fastq
SRR32069504	DNAseq Goat feces	BioProject: 1, BioSample: 1	Released	2025-01-21	2025-01-21T23:23:58Z	2025-01-21T23:57:49Z	SUB12868294	S2120_nonhost_R1.fastq, S2120_nonhost_R2.fastq
SRR32069507	DNAseq Infant stool	BioProject: 1, BioSample: 1	Released	2025-01-21	2025-01-21T23:23:58Z	2025-01-21T23:57:49Z	SUB12868294	S2106_nonhost_R1.fastq, S2106_nonhost_R2.fastq
SRR32069513	DNAseq Infant stool	BioProject: 1, BioSample: 1	Released	2025-01-21	2025-01-21T23:23:59Z	2025-01-21T23:57:49Z	SUB12868294	S2079_nonhost_R1.fastq, S2079_nonhost_R2.fastq
SRR32069525	DNAseq Sibling stool	BioProject: 1, BioSample: 1	Released	2025-01-21	2025-01-21T23:23:59Z	2025-01-21T23:57:49Z	SUB12868294	S1031_nonhost_R1.fastq, S1031_nonhost_R2.fastq
SRR32069528	DNAseq Infant stool	BioProject: 1, BioSample: 1	Released	2025-01-21	2025-01-21T23:24:00Z	2025-01-21T23:57:49Z	SUB12868294	S998_nonhost_R1.fastq, S998_nonhost_R2.fastq
SRR32069509	DNAseq Chicken feces	BioProject: 1, BioSample: 1	Released	2025-01-21	2025-01-21T23:23:58Z	2025-01-21T23:57:49Z	SUB12868294	S2098_nonhost_R1.fastq, S2098_nonhost_R2.fastq
SRR32069512	DNAseq Infant stool	BioProject: 1, BioSample: 1	Released	2025-01-21	2025-01-21T23:23:58Z	2025-01-21T23:57:49Z	SUB12868294	S2081_nonhost_R1.fastq, S2081_nonhost_R2.fastq
SRR32069521	DNAseq Mother stool	BioProject: 1, BioSample: 1	Released	2025-01-21	2025-01-21T23:23:59Z	2025-01-21T23:57:49Z	SUB12868294	S1056_nonhost_R1.fastq, S1056_nonhost_R2.fastq
SRR32069526	DNAseq Mother stool	BioProject: 1, BioSample: 1	Released	2025-01-21	2025-01-21T23:23:59Z	2025-01-21T23:57:48Z	SUB12868294	S1000_nonhost_R1.fastq, S1000_nonhost_R2.fastq
SRR32069531	DNAseq Mother stool	BioProject: 1, BioSample: 1	Released	2025-01-21	2025-01-21T23:24:00Z	2025-01-21T23:57:48Z	SUB12868294	S173_nonhost_R1.fastq, S173_nonhost_R2.fastq
SRR32069543	DNAseq Infant stool	BioProject: 1, BioSample: 1	Released	2025-01-21	2025-01-21T23:24:01Z	2025-01-21T23:57:48Z	SUB12868294	S854_nonhost_R1.fastq, S854_nonhost_R2.fastq
SRR32069546	DNAseq Sibling stool	BioProject: 1, BioSample: 1	Released	2025-01-21	2025-01-21T23:24:01Z	2025-01-21T23:57:48Z	SUB12868294	S816_nonhost_R1.fastq, S816_nonhost_R2.fastq
SRR32069549	DNAseq Infant stool	BioProject: 1, BioSample: 1	Released	2025-01-21	2025-01-21T23:24:01Z	2025-01-21T23:57:48Z	SUB12868294	S785_nonhost_R1.fastq, S785_nonhost_R2.fastq
SRR32069524	DNAseq Mother stool	BioProject: 1, BioSample: 1	Released	2025-01-21	2025-01-21T23:23:59Z	2025-01-21T23:57:48Z	SUB12868294	S1033_nonhost_R1.fastq, S1033_nonhost_R2.fastq
SRR32069533	DNAseq Infant stool	BioProject: 1, BioSample: 1	Released	2025-01-21	2025-01-21T23:24:00Z	2025-01-21T23:57:48Z	SUB12868294	S982_nonhost_R1.fastq, S982_nonhost_R2.fastq
SRR32069536	DNAseq Infant stool	BioProject: 1, BioSample: 1	Released	2025-01-21	2025-01-21T23:24:00Z	2025-01-21T23:57:48Z	SUB12868294	S919_nonhost_R1.fastq, S919_nonhost_R2.fastq
SRR32069545	DNAseq Mother stool	BioProject: 1, BioSample: 1	Released	2025-01-21	2025-01-21T23:24:01Z	2025-01-21T23:57:48Z	SUB12868294	S828_nonhost_R1.fastq, S828_nonhost_R2.fastq
SRR32069541	DNAseq Mother stool	BioProject: 1, BioSample: 1	Released	2025-01-21	2025-01-21T23:24:01Z	2025-01-21T23:57:48Z	SUB12868294	S862_nonhost_R1.fastq, S862_nonhost_R2.fastq
SRR32069552	DNAseq Infant stool	BioProject: 1, BioSample: 1	Released	2025-01-21	2025-01-21T23:24:02Z	2025-01-21T23:57:47Z	SUB12868294	S746_nonhost_R1.fastq, S746_nonhost_R2.fastq
SRR32069555	DNAseq Infant stool	BioProject: 1, BioSample: 1	Released	2025-01-21	2025-01-21T23:24:02Z	2025-01-21T23:57:47Z	SUB12868294	S1868_nonhost_R1.fastq, S1868_nonhost_R2.fastq
SRR32069558	DNAseq Infant stool	BioProject: 1, BioSample: 1	Released	2025-01-21	2025-01-21T23:24:02Z	2025-01-21T23:57:47Z	SUB12868294	S1862_nonhost_R1.fastq, S1862_nonhost_R2.fastq
SRR32069551	DNAseq Sibling stool	BioProject: 1, BioSample: 1	Released	2025-01-21	2025-01-21T23:24:01Z	2025-01-21T23:57:47Z	SUB12868294	S767_nonhost_R1.fastq, S767_nonhost_R2.fastq
SRR32069575	DNAseq Mother stool	BioProject: 1, BioSample: 1	Released	2025-01-21	2025-01-21T23:24:03Z	2025-01-21T23:57:47Z	SUB12868294	S183_nonhost_R1.fastq, S183_nonhost_R2.fastq
SRR32069535	DNAseq Sibling stool	BioProject: 1, BioSample: 1	Released	2025-01-21	2025-01-21T23:24:00Z	2025-01-21T23:57:47Z	SUB12868294	S941_nonhost_R1.fastq, S941_nonhost_R2.fastq
SRR32069550	DNAseq Sibling stool	BioProject: 1, BioSample: 1	Released	2025-01-21	2025-01-21T23:24:01Z	2025-01-21T23:57:47Z	SUB12868294	S784_nonhost_R1.fastq, S784_nonhost_R2.fastq
SRR32069556	DNAseq Mother stool	BioProject: 1, BioSample: 1	Released	2025-01-21	2025-01-21T23:24:02Z	2025-01-21T23:57:47Z	SUB12868294	S1867_nonhost_R1.fastq, S1867_nonhost_R2.fastq
SRR32069562	DNAseq Chicken feces	BioProject: 1, BioSample: 1	Released	2025-01-21	2025-01-21T23:24:02Z	2025-01-21T23:57:46Z	SUB12868294	S1814_nonhost_R1.fastq, S1814_nonhost_R2.fastq
SRR32069565	DNAseq Infant stool	BioProject: 1, BioSample: 1	Released	2025-01-21	2025-01-21T23:24:02Z	2025-01-21T23:57:46Z	SUB12868294	S1804_nonhost_R1.fastq, S1804_nonhost_R2.fastq
SRR32069564	DNAseq Sibling stool	BioProject: 1, BioSample: 1	Released	2025-01-21	2025-01-21T23:24:02Z	2025-01-21T23:57:46Z	SUB12868294	S187_nonhost_R1.fastq, S187_nonhost_R2.fastq
SRR32069567	DNAseq Mother stool	BioProject: 1, BioSample: 1	Released	2025-01-21	2025-01-21T23:24:03Z	2025-01-21T23:57:46Z	SUB12868294	S1760_nonhost_R1.fastq, S1760_nonhost_R2.fastq
SRR32069570	DNAseq Mother stool	BioProject: 1, BioSample: 1	Released	2025-01-21	2025-01-21T23:24:03Z	2025-01-21T23:57:46Z	SUB12868294	S1715_nonhost_R1.fastq, S1715_nonhost_R2.fastq
SRR32069573	DNAseq Infant stool	BioProject: 1, BioSample: 1	Released	2025-01-21	2025-01-21T23:24:03Z	2025-01-21T23:57:46Z	SUB12868294	S1680_nonhost_R1.fastq, S1680_nonhost_R2.fastq
SRR32069563	DNAseq Infant stool	BioProject: 1, BioSample: 1	Released	2025-01-21	2025-01-21T23:24:02Z	2025-01-21T23:57:46Z	SUB12868294	S1805_nonhost_R1.fastq, S1805_nonhost_R2.fastq
SRR32069566	DNAseq Goat feces	BioProject: 1, BioSample: 1	Released	2025-01-21	2025-01-21T23:24:02Z	2025-01-21T23:57:46Z	SUB12868294	S1773_nonhost_R1.fastq, S1773_nonhost_R2.fastq
SRR32069581	DNAseq Infant stool	BioProject: 1, BioSample: 1	Released	2025-01-21	2025-01-21T23:24:03Z	2025-01-21T23:57:46Z	SUB12868294	S1583_nonhost_R1.fastq, S1583_nonhost_R2.fastq
SRR32069580	DNAseq Chicken feces	BioProject: 1, BioSample: 1	Released	2025-01-21	2025-01-21T23:24:03Z	2025-01-21T23:57:45Z	SUB12868294	S1598_nonhost_R1.fastq, S1598_nonhost_R2.fastq
SRR32069600	DNAseq Chicken feces	BioProject: 1, BioSample: 1	Released	2025-01-21	2025-01-21T23:24:05Z	2025-01-21T23:57:45Z	SUB12868294	S1233_nonhost_R1.fastq, S1233_nonhost_R2.fastq
SRR32069609	DNAseq Infant stool	BioProject: 1, BioSample: 1	Released	2025-01-21	2025-01-21T23:24:05Z	2025-01-21T23:57:45Z	SUB12868294	S1204_nonhost_R1.fastq, S1204_nonhost_R2.fastq
SRR32069593	DNAseq Infant stool	BioProject: 1, BioSample: 1	Released	2025-01-21	2025-01-21T23:24:04Z	2025-01-21T23:57:45Z	SUB12868294	S1332_nonhost_R1.fastq, S1332_nonhost_R2.fastq
SRR32069599	DNAseq Cattle feces	BioProject: 1, BioSample: 1	Released	2025-01-21	2025-01-21T23:24:05Z	2025-01-21T23:57:45Z	SUB12868294	S1240_nonhost_R1.fastq, S1240_nonhost_R2.fastq
SRR32069481	DNAseq Cattle feces	BioProject: 1, BioSample: 1	Released	2025-01-21	2025-01-21T23:23:56Z	2025-01-21T23:57:44Z	SUB12868294	S243_nonhost_R1.fastq, S243_nonhost_R2.fastq
SRR32069514	DNAseq Infant stool	BioProject: 1, BioSample: 1	Released	2025-01-21	2025-01-21T23:23:59Z	2025-01-21T23:57:44Z	SUB12868294	S2077_nonhost_R1.fastq, S2077_nonhost_R2.fastq
SRR32069510	DNAseq Mother stool	BioProject: 1, BioSample: 1	Released	2025-01-21	2025-01-21T23:23:58Z	2025-01-21T23:57:44Z	SUB12868294	S192_nonhost_R1.fastq, S192_nonhost_R2.fastq
SRR32069522	DNAseq Chicken feces	BioProject: 1, BioSample: 1	Released	2025-01-21	2025-01-21T23:23:59Z	2025-01-21T23:57:44Z	SUB12868294	S1048_nonhost_R1.fastq, S1048_nonhost_R2.fastq
SRR32069612	DNAseq Mother stool	BioProject: 1, BioSample: 1	Released	2025-01-21	2025-01-21T23:24:06Z	2025-01-21T23:57:44Z	SUB12868294	S1119_nonhost_R1.fastq, S1119_nonhost_R2.fastq
SRR32069611	DNAseq Sibling stool	BioProject: 1, BioSample: 1	Released	2025-01-21	2025-01-21T23:24:06Z	2025-01-21T23:57:44Z	SUB12868294	S1120_nonhost_R1.fastq, S1120_nonhost_R2.fastq
SRR32069617	DNAseq Sibling stool	BioProject: 1, BioSample: 1	Released	2025-01-21	2025-01-21T23:24:06Z	2025-01-21T23:57:44Z	SUB12868294	S1438_nonhost_R1.fastq, S1438_nonhost_R2.fastq
SRR32069523	DNAseq Mother stool	BioProject: 1, BioSample: 1	Released	2025-01-21	2025-01-21T23:23:59Z	2025-01-21T23:57:43Z	SUB12868294	S1036_nonhost_R1.fastq, S1036_nonhost_R2.fastq
SRR32069542	DNAseq Cattle feces	BioProject: 1, BioSample: 1	Released	2025-01-21	2025-01-21T23:24:01Z	2025-01-21T23:57:43Z	SUB12868294	S67_nonhost_R1.fastq, S67_nonhost_R2.fastq
SRR32069572	DNAseq Infant stool	BioProject: 1, BioSample: 1	Released	2025-01-21	2025-01-21T23:24:03Z	2025-01-21T23:57:43Z	SUB12868294	S1689_nonhost_R1.fastq, S1689_nonhost_R2.fastq
SRR32069532	DNAseq Infant stool	BioProject: 1, BioSample: 1	Released	2025-01-21	2025-01-21T23:24:00Z	2025-01-21T23:57:43Z	SUB12868294	S984_nonhost_R1.fastq, S984_nonhost_R2.fastq
SRR32069553	DNAseq Sibling stool	BioProject: 1, BioSample: 1	Released	2025-01-21	2025-01-21T23:24:02Z	2025-01-21T23:57:43Z	SUB12868294	S191_nonhost_R1.fastq, S191_nonhost_R2.fastq
